# Supplementary material for: MIST, a Novel Approach to Reveal Hidden Substrate Specificity in Aminoacyl-tRNA Synthetases
Source: PLoS One. 2015 Jun 11;10(6):e0130042. doi: 10.1371/journal.pone.0130042 (PMC4465971; doi:10.1371/journal.pone.0130042)
Supplement: S1 File — (XLS) [file pone.0130042.s001.xls]

## Sheet: probe sequence
tRNA	probe#	probe sequence	notes
Yeast tRNA Ala (AGC)	1	TGGACGAGTCCGGAATCGAACCGGAGACCTCTCCCATGCTAAGGGAGCGCGCTACCGACTACGCCACACG
Yeast tRNA Ala (TGC)	2	TGGACGCAACCGGAATCGAACCGATGACCTCTTCCTTGCAAGGGAAGCGCGCTACCAACTGCGCCATGTG
Yeast tRNA Arg (ACG)	3	CTTCCCCGCCAGGACTYGAACCTGGAATCTYCTGGTTCGTAGCCAGACGCCGTGACCATTGGGCCACGAG	Y = C/T
Yeast tRNA Arg (CCG)	4	AGCTCCTCCCGGGACTCGAACCCGGATCACAGCCACCGGAAGAATGCATGCTAACCATTGCACTAGAGGA
Yeast tRNA Arg (CCT)	5	CGTTCCGTACGGGACTCGAACCCGCAGTCTTCTCCTTAGGAGGGAGACGCGTTACCATTACGCCAACGGA
Yeast tRNA Arg (TCT)	6	CACTCACGATGGGGGTCGAACCCATAATCTTCTGATTAGAAGTCAGACGCGTTGCCATTACGCCACGCGA
Yeast tRNA Asn (GTT)#2	7	CGTCCTTAATAGGAATTGAACCCATCTATTCTCATTAACAGTGAGATGCTTTAACCGATAAGCTATAAGG
Yeast tRNA Asn (GTT)#1	8	CGACCCCAGTGAGGGTTGAACTCACGATCTTGCGATTAACAGTCGCACGCCTTAACCAACTTGGCCATGG
Yeast tRNA Asp (GTC)	9	CTCCGCGACGGGGAATTGAACCCCGATCTGGCACGCGACAAGCGCCCATTCTGACCATTAAACTATCACG
Yeast tRNA Cys (GCA)	10	AGCTCGCACTCAGGATCGAACTAAGGACCAACAGATTTGCAATCTGCTGCGCTACCACTGCGCCATACGA
Yeast tRNA Gln (CTG)	11	AGGTCCCACCCGGATTCGAACTGGGGTTGTTCGGATCAGAACCGAAAGTGATAACCACTACACTATAGGA
Yeast tRNA Gln (TTG)	12	AGGTCYTACCCGGATTCGAACCGGGGTTGTYCGGATCAAAACCGAAAGTGATAACCACTACACTATARRA	Y = C/T; R = A/G
Yeast tRNA Glu (CTC)	13	CTCCGAAGCGGGGAGTCGAACCCCGGTCTCCACGGTGAGAACGTGATGTGATAGCCGTTACACTACATCG
Yeast tRNA Glu (TTC)	14	CTCCGMTACGGGGAGTCGAACCCCGGTCTCCACGGTGAAAGCGTGATGTGATAGCCGTTACACTATATCG	M = A/C
Yeast tRNA Gly (CCC)	15	TGCGSAAGCCGGGAATCGAACCCGGGCCYCATGCTTGGGAAGCATRAATTCTAACCACTGAACCACTTKC	S = G/C; Y = C/T; R = A/G; K = G/T
Yeast tRNA Gly (GCC)	16	TGCGCAAGCCCGGAATCGAACCGGGGGCCCAACGATGGCAACGTTGGATTTTACCACTAAACCACTTGCG
Yeast tRNA Gly (TCC)	17	TGAGCGGTACGAGAATCGAACCCGTGTCCCCACCTTGGAAGGGTGGGATGATAACCACTACACTAACCGC
Yeast tRNA His (GTG)#2	18	GGTGAATACTGAGAATCGAACTCAGATTTAACGCACCACAAGCGTATTTTCTACCATTGAAATATATTCA
Yeast tRNA His (GTG)#1	19	TGCCATCTCCTAGAATCGAACCAGGGTTTCATCGGCCACAACGATGTGTACTAACCACTATACTAAGATG
Yeast tRNA Ile (AAT)	20	TGGTCTCTAGCGGGATCGAACCGCTGATCCCCGCGTTATTAGCACGGTGCCTTAACCAACTGGGCCAAGA
Yeast tRNA Ile (GAT)	21	TGAAACTAACAGGGATTGAACCTATATTTGTACCTTATCAAAATACTATTCTAACCAATTGAATTATAGT
Yeast tRNA Ile (TAT)	22	TGCTCGAGGTGGGGWTTGAACCCACGACGGTCGCGTTATAAGCACGAAGCTCTAACCACTGAGCTACACG	W = A/T
Yeast tRNA Leu (CAA)	23	TGGTTGCTAAGAGATTCGAACTCTTGCATCTTACGATACCTGAGCTTGAATCAGGCGCCTTagACCGCTC
Yeast tRNA Leu (GAG)	24	TGATACCCGCGGGGTTTGAACCCGCGCCTCCGAAGAGATCAGGACCTCGACCTGACGCCTTAGACCACTC
Yeast tRNA Leu (TAA)	25	TGAAGGATGCGAGGTTCGAACTCGCGCGGACAACCGTCCAACAGATCTTAAGTCTGCCGCCTTAGACCAC
Yeast tRNA Leu (TAG)	26	TGAGAGCTAAGGGATTCGAACCCTTGCATCCGAAGATATCAGAGATTTTAGAGGTTAAACCCACCTAAAT
Yeast tRNA Lys (CTT)	27	AGCCCTGTAGGGGGCTCGAACCCCTAACCTTATGATTAAGAGTCATACGCGCTACCGATTGCGCCAACAA
Yeast tRNA Lys (TTT)	28	CTCCTCATAGGGGGCTCGAACCCCTGaCATTTCGGTTAAAAGCCGAACGCTCTACCAACTGAGCTAACAA
Yeast tRNA Met (CAT)#3	29	TACTTGTAGAAGGAATTGAACCTTACATTATTTATTTATGAGACAAATGTTTTAACCAATTAAACTATAC
Yeast tRNA Met (CAT)#2	30	TGCTCCAGGGGAGGTTCGAACTCTCGACCTTCAGATTATGAGACTGACGCTCTTCCTACTGAGCTACTGA
Yeast tRNA Met (CAT)#1	31	TAGCGCCGCTCGGTTTCGATCCGAGGACATCAGGGTTATGAGCCCTGCGCGCTTCCACTGCGCCACGGCG
Yeast tRNA Phe (GAA)	32	TGCGAACTCTGTGGATCGAACACAGGaCCTCCAGATCTTCAGTCTGGCGCTCTCCCAACTGAGCTAAGTC
Yeast tRNA Pro (AGG)	33	GGGGCGAGCCGGGACTCGAACCCGGGACCTCCCGCACCCTAAGCGAGAATCATACCTCTAGACCACACGC
Yeast tRNA Pro (TGG)	34	GGGGCGAGCTGGGAATTGAACCCAGGgCCTCTCGCACCCAAAGCGAGAATCATACCACTAGACCACACGC
Yeast tRNA SeC (TCA)	35	CAAGGATAAAGAGATTCGAACTCCTAATGATTGATTTGAAATCAACTGTTTTACCATTAAACTATATCCT
Yeast tRNA Ser (AGA)	36	CGACAACTGCAGGACTCGAACCTGCGCGGGCAAAGCCCAAAAGATTTCTAATCTTTCGCCTTAACCACTC
Yeast tRNA Ser (CGA)	37	CGACACCAGCAGGATTTGAACCAGCGCGGGCAGAGCCCAAGAGATaaTTCGAGTCTCTCGCCTTaACCAC
Yeast tRNA Ser (GCT)	38	CGTCACAGACAGGATTCGAACCTGCGcAGGTAAAACCCAATGCCTTAGCAGGGCATCGCCTTaACCACTC
Yeast tRNA Ser (TGA)	39	CGACACCAGCAGGATTTGAACCAGCGCGGGCAGAGCCCAACAGATTTCAAGTCTGTCGCCTTAACCACTC
Yeast tRNA Thr (AGT)	40	TGCTTCCAATCGGATTTGAACCGATGATCTCCACATTACTAGTGTGGCGCCTTACCAACTTGGCCATAGA
Yeast tRNA Thr (CGT)	41	TGCCCTCTGTGGGAATTGAACCCACGATCCCCGCATTACGAGTGCGATGCCTTACCACTTGGCCAAAAGG
Yeast tRNA Thr (TGT)#1	42	TGTTATATTAGGGATTTGAACCCCAAACCTTTCGATTACAAAACGAATGCTCTACCAATTAAGCTAATAT
Yeast tRNA Thr (TGT)#2	43	TGCCACCTGYCAGAATTGAACTARCGACCTTTGCATTACAAGTGCAACGCTCTACCACTAAGCTAAGGAG	Y = C/T; R = A/G
Yeast tRNA Trp (CCA)	44	TGAAACGGACAGGAATTGAACCTGCAaCCCTTCGATTTGGAGTCGAAAGCTCTACCATTGAGCCACCGCT
Yeast tRNA Tyr (GTA)	45	TCTCCCGGGGGCGAGTCGAACGCCCGaTCTCAAGATTTACAGTCTTGCGCCTTaaACCAACTTGGCTACC
Yeast tRNA Val (AAC)	46	YGATTTCGCCCAGGATCGAACTGGGGACGTTCTGCGTGTTAAGCAGATGCCATAACCGACTAGACCACGA	Y = C/T
Yeast tRNA Val (CAC)	47	TGTTCCAACCGAGGATCGAACTCGGGACCTTTGCCGTGTGAAGGCAACGTGATAGCCGCTACACTATTGG
Yeast tRNA Val (TAC)	48	TGATCCAACCGAGGTTCGAACTCGGGATCTTCGCCGTGTAAAGGCGACGTCTTGAACCACTGGACCATTG

## Sheet: probe layout
	#1	#2	#3	#4	#5	#6	#7	#8	#9	#10	#11	#12	#13	#14	#15	#16	#17	#18	#19	#20	#21	#22	#23	#24	#25	#26	#27	#28	#29	#30	#31	#32
#1		33		17		1		21		34		18		2		22		35		19		3		23		36		20		4		24
#2	21		5		41		33		22		6		42		34		23		7		43		35		24		8		44		36
#3		17		1		21		5		18		2		22		6		19		3		23		7		20		4		24		8
#4	5		41		33		17		6		42		34		18		7		43		35		19		8		44		36		20
#5		1		21		5		41		2		22		6		42		3		23		7		43		4		24		8		44
#6	41		33		17		1		42		34		18		2		43		35		19		3		44		36		20		4
#7		21		5		41		33		22		6		42		34		23		7		43		35		24		8		44		36
#8	33		17		1		21		34		18		2		22		35		19		3		23		36		20		4		24
#9		5		41		33		17		6		42		34		18		7		43		35		19		8		44		36		20
#10	17		1		21		5		18		2		22		6		19		3		23		7		20		4		24		8
#11		41		33		17		1		42		34		18		2		43		35		19		3		44		36		20		4
#12	1		21		5		41		2		22		6		42		3		23		7		43		4		24		8		44
#13		37		25		9		29		38		26		10		30		39		27		11		31		40		28		12		32
#14	29		13		45		37		30		14		46		38		31		15		47		39		32		16		48		40
#15		25		9		29		13		26		10		30		14		27		11		31		15		28		12		32		16
#16	13		45		37		25		14		46		38		26		15		47		39		27		16		48		40		28
#17		9		29		13		45		10		30		14		46		11		31		15		47		12		32		16		48
#18	45		37		25		9		46		38		26		10		47		39		27		11		48		40		28		12
#19		29		13		45		37		30		14		46		38		31		15		47		39		32		16		48		40
#20	37		25		9		29		38		26		10		30		39		27		11		31		40		28		12		32
#21		13		45		37		25		14		46		38		26		15		47		39		27		16		48		40		28
#22	25		9		29		13		26		10		30		14		27		11		31		15		28		12		32		16
#23		45		37		25		9		46		38		26		10		47		39		27		11		48		40		28		12
#24	9		29		13		45		10		30		14		46		11		31		15		47		12		32		16		48
