# Supplementary material for: MIST, a Novel Approach to Reveal Hidden Substrate Specificity in Aminoacyl-tRNA Synthetases
Source: PLoS One. 2015 Jun 11;10(6):e0130042. doi: 10.1371/journal.pone.0130042 (PMC4465971; doi:10.1371/journal.pone.0130042)
Supplement: S2 File — (XLSX) [file pone.0130042.s002.xlsx]

## Sheet: total tRNA.xls
Raw array data				Processed data
Row	Column	Mean		tRNA	median (8 spots)	fraction(‰) after background substration
1	1	358.416		Yeast tRNA Ala (AGC)	1818	55
1	2	804.672		Yeast tRNA Ala (TGC)	578	2.4
1	3	607.197		Yeast tRNA Arg (ACG)	2122	67.8
1	4	2409.23		Yeast tRNA Arg (CCG)	707	7.9
1	5	779.372		Yeast tRNA Arg (CCT)	780	11
1	6	2435.67		Yeast tRNA Arg (TCT)	1015	21
1	7	730.81		Yeast tRNA Asn (GTT)	496	0
1	8	688.401		Yeast tRNA Asn (GTT)	1250	30.9
1	9	428.869		Yeast tRNA Asp (GTC)	2135	68.4
1	10	1502.53		Yeast tRNA Cys (GCA)	638	5
1	11	566.912		Yeast tRNA Gln (CTG)	1388	36.7
1	12	415.869		Yeast tRNA Gln (TTG)	1350	35.2
1	13	415.752		Yeast tRNA Glu (CTC)	1201	28.8
1	14	834.314		Yeast tRNA Glu (TTC)	973	19.2
1	15	691.861		Yeast tRNA Gly (CCC)	626	4.5
1	16	775.38		Yeast tRNA Gly (GCC)	2039	64.3
1	17	408.285		Yeast tRNA Gly (TCC)	1410	37.7
1	18	421.117		Yeast tRNA His (GTG)	454	0
1	19	343.263		Yeast tRNA His (GTG)	919	16.9
1	20	808.737		Yeast tRNA Ile (AAT)	1083	23.9
1	21	528.635		Yeast tRNA Ile (GAT)	706	7.9
1	22	2428.04		Yeast tRNA Ile (TAT)	711	8.1
1	23	445.044		Yeast tRNA Leu (CAA)	740	9.3
1	24	657.942		Yeast tRNA Leu (GAG)	601	3.4
1	25	346.102		Yeast tRNA Leu (TAA)	888	15.6
1	26	1098.8		Yeast tRNA Leu (TAG)	1287	32.5
1	27	580.109		Yeast tRNA Lys (CTT)	1542	43.3
1	28	1417.84		Yeast tRNA Lys (TTT)	1023	21.3
1	29	574.445		Yeast tRNA Met (CAT)	557	1.6
1	30	882.292		Yeast tRNA Met (CAT)	526	0.3
1	31	406.088		Yeast tRNA Met (CAT)	3552	128.4
1	32	605.015		Yeast tRNA Phe (GAA)	686	7
2	1	673.591		Yeast tRNA Pro (AGG)	774	10.7
2	2	777.153		Yeast tRNA Pro (TGG)	1200	28.8
2	3	997.292		Yeast tRNA SeC (TCA)	500	0
2	4	1366.85		Yeast tRNA Ser (AGA)	895	15.9
2	5	785.693		Yeast tRNA Ser (CGA)	718	8.4
2	6	945.285		Yeast tRNA Ser (GCT)	451	0
2	7	852.883		Yeast tRNA Ser (TGA)	811	12.3
2	8	519.832		Yeast tRNA Thr (AGT)	690	7.2
2	9	718.956		Yeast tRNA Thr (CGT)	583	2.7
2	10	659.547		Yeast tRNA Thr (TGT)	385	0
2	11	1096.3		Yeast tRNA Thr (TGT)	547	1.2
2	12	450.803		Yeast tRNA Trp (CCA)	1015	21
2	13	480.599		Yeast tRNA Tyr (GTA)	1591	45.3
2	14	596.832		Yeast tRNA Val (AAC)	1135	26.1
2	15	1396.15		Yeast tRNA Val (CAC)	726	8.7
2	16	611.387		Yeast tRNA Val (TAC)	748	9.7
2	17	756.131
2	18	467.161
2	19	491.19
2	20	821.701
2	21	619.526
2	22	1079.93
2	23	593.796
2	24	411.978
2	25	582.745
2	26	668.686
2	27	1566.31
2	28	809.569
2	29	1303.96
2	30	549.942
2	31	1056.09
2	32	503.766
3	1	519.365
3	2	2071.52
3	3	835.569
3	4	2165.42
3	5	760.577
3	6	825.759
3	7	730.226
3	8	884.066
3	9	509.818
3	10	508.788
3	11	636.387
3	12	620.35
3	13	540
3	14	696.818
3	15	607.474
3	16	1066.57
3	17	519.482
3	18	960.482
3	19	500.825
3	20	2159.8
3	21	562.372
3	22	709.131
3	23	466.124
3	24	398.759
3	25	507.883
3	26	1106.79
3	27	743.46
3	28	804.409
3	29	630.672
3	30	668.204
3	31	580.577
3	32	1314.61
4	1	786.511
4	2	1022.17
4	3	699.613
4	4	884.409
4	5	775.409
4	6	583.029
4	7	1575.14
4	8	698.46
4	9	1053.26
4	10	436.051
4	11	443.642
4	12	515.876
4	13	1242.32
4	14	526.803
4	15	517.737
4	16	674.752
4	17	601.555
4	18	740.715
4	19	532.08
4	20	871.803
4	21	532.343
4	22	469.613
4	23	941.613
4	24	481.788
4	25	1200.24
4	26	596.35
4	27	1105.64
4	28	487.219
4	29	974.818
4	30	520.431
4	31	1136.58
4	32	731.343
5	1	526.949
5	2	1939.91
5	3	677.898
5	4	716.175
5	5	647.292
5	6	773.533
5	7	1006.87
5	8	612.029
5	9	590.927
5	10	572.504
5	11	460.504
5	12	738.248
5	13	615.409
5	14	974.81
5	15	446.343
5	16	375.672
5	17	470.65
5	18	2020.83
5	19	491.328
5	20	768.511
5	21	458.613
5	22	499.964
5	23	806.044
5	24	520.964
5	25	686.175
5	26	648.27
5	27	487.766
5	28	597.182
5	29	587.336
5	30	1232.99
5	31	616.686
5	32	958.533
6	1	509.321
6	2	935.015
6	3	750.161
6	4	504.891
6	5	1348.06
6	6	610.599
6	7	1945.11
6	8	591.336
6	9	405.299
6	10	399.022
6	11	1109.61
6	12	448.533
6	13	567.146
6	14	584.584
6	15	545.818
6	16	377.431
6	17	498.511
6	18	852.876
6	19	501.774
6	20	404.898
6	21	934.015
6	22	532.686
6	23	2028.69
6	24	440.358
6	25	966.131
6	26	440.832
6	27	777.044
6	28	511.234
6	29	1057.99
6	30	671.679
6	31	662.161
6	32	456.292
7	1	466.234
7	2	753.62
7	3	594.124
7	4	725.409
7	5	869.628
7	6	555.474
7	7	693.358
7	8	635.372
7	9	428.292
7	10	637.65
7	11	472.642
7	12	826.263
7	13	427.796
7	14	363.19
7	15	452.255
7	16	1149.38
7	17	400.628
7	18	738.358
7	19	416.124
7	20	470.949
7	21	738.372
7	22	540.628
7	23	794.526
7	24	521.255
7	25	459.891
7	26	553.263
7	27	501.438
7	28	1186.69
7	29	520.292
7	30	918.796
7	31	444.27
7	32	785.431
8	1	771.65
8	2	551.934
8	3	1330.98
8	4	558.796
8	5	1695.98
8	6	579.774
8	7	645.307
8	8	535.08
8	9	1036.26
8	10	432.27
8	11	409.35
8	12	510.942
8	13	500.365
8	14	387.131
8	15	613.555
8	16	523.569
8	17	437.555
8	18	439.555
8	19	813.131
8	20	450.555
8	21	2083.89
8	22	451.985
8	23	677.051
8	24	417.131
8	25	718.088
8	26	419.438
8	27	893.839
8	28	591.869
8	29	637.08
8	30	477.796
8	31	581.912
8	32	495.672
9	1	612.401
9	2	743.818
9	3	731.336
9	4	537.54
9	5	625.474
9	6	581.467
9	7	512.365
9	8	1095.06
9	9	579.131
9	10	976.467
9	11	349.832
9	12	394.679
9	13	393.547
9	14	1159.56
9	15	433.92
9	16	384.613
9	17	402.124
9	18	403.672
9	19	671.591
9	20	585.117
9	21	786.964
9	22	497.401
9	23	411.036
9	24	904.066
9	25	521.92
9	26	1113.47
9	27	531.642
9	28	1001.63
9	29	365.993
9	30	815.372
9	31	499.511
9	32	1059.76
10	1	1471.6
10	2	597.715
10	3	1632.66
10	4	516.226
10	5	695.394
10	6	540.518
10	7	716.891
10	8	734.788
10	9	450.526
10	10	545.219
10	11	503.81
10	12	397.672
10	13	702.482
10	14	579.854
10	15	846.314
10	16	399.65
10	17	876.35
10	18	447.985
10	19	1937.96
10	20	459.701
10	21	741.861
10	22	396.46
10	23	562.139
10	24	832.569
10	25	1041.76
10	26	655.876
10	27	604.467
10	28	492.766
10	29	618.124
10	30	598.343
10	31	1266.85
10	32	525.336
11	1	791.54
11	2	548.474
11	3	750.701
11	4	856.613
11	5	532.934
11	6	1199.77
11	7	518.985
11	8	1564.9
11	9	400.934
11	10	309.336
11	11	408.161
11	12	1241.29
11	13	510.482
11	14	458.299
11	15	501.642
11	16	650.234
11	17	910.81
11	18	553.642
11	19	840.029
11	20	520.431
11	21	407.905
11	22	1173.77
11	23	567.876
11	24	2620.25
11	25	704.956
11	26	1029.04
11	27	455.416
11	28	1005.45
11	29	503
11	30	1215.6
11	31	639.518
11	32	752.547
12	1	1621.97
12	2	533.365
12	3	731.73
12	4	524.146
12	5	807.599
12	6	1018.94
12	7	610.409
12	8	587.365
12	9	582.839
12	10	318.825
12	11	784.496
12	12	725.365
12	13	1160.41
12	14	337.942
12	15	369.482
12	16	547.307
12	17	2618.31
12	18	554.314
12	19	862.511
12	20	526.416
12	21	629.971
12	22	646.642
12	23	701.818
12	24	1492.1
12	25	946.876
12	26	547.35
12	27	720.066
12	28	621.102
12	29	1377.69
12	30	734.197
12	31	1038.12
12	32	428.818
13	1	672.095
13	2	706.869
13	3	636.876
13	4	889.124
13	5	986.81
13	6	2876.8
13	7	722.431
13	8	484.153
13	9	418.292
13	10	417.46
13	11	485.927
13	12	1358.37
13	13	726.672
13	14	607.62
13	15	328.474
13	16	592.891
13	17	1303.76
13	18	1108.15
13	19	527.292
13	20	1418.65
13	21	485.117
13	22	1176.79
13	23	648.219
13	24	3555.27
13	25	793.54
13	26	696.869
13	27	717.35
13	28	1064.9
13	29	787.898
13	30	1609.15
13	31	682.606
13	32	665.051
14	1	606.38
14	2	582.847
14	3	1280.71
14	4	934.504
14	5	1744.31
14	6	833.263
14	7	664.613
14	8	402.869
14	9	494.38
14	10	483.759
14	11	821.869
14	12	580.993
14	13	1146.07
14	14	338.022
14	15	441.423
14	16	573.058
14	17	3549.69
14	18	947.715
14	19	569.504
14	20	619.803
14	21	764.219
14	22	1013.74
14	23	726.387
14	24	998.212
14	25	791.307
14	26	737.825
14	27	2018.98
14	28	742.263
14	29	937.387
14	30	644.642
14	31	783.007
14	32	631.883
15	1	649.292
15	2	1468.1
15	3	822.854
15	4	2132.84
15	5	657.737
15	6	556.109
15	7	399.416
15	8	762.883
15	9	374.343
15	10	1154.84
15	11	473.212
15	12	637.774
15	13	477.182
15	14	520.007
15	15	447.547
15	16	990.672
15	17	1027.27
15	18	1434.83
15	19	492.518
15	20	1327.1
15	21	650.248
15	22	3355.34
15	23	727.241
15	24	648.117
15	25	810.664
15	26	1075.82
15	27	657.504
15	28	1324.61
15	29	500.599
15	30	707.066
15	31	553.35
15	32	2041.01
16	1	1222.53
16	2	989.161
16	3	1387.15
16	4	637.73
16	5	520.27
16	6	402.474
16	7	674.927
16	8	484.263
16	9	757.715
16	10	410.518
16	11	1033.2
16	12	430.985
16	13	1004.04
16	14	361.219
16	15	1190.42
16	16	550.27
16	17	616.599
16	18	567.92
16	19	716.234
16	20	1057.45
16	21	805.328
16	22	907.234
16	23	1528.47
16	24	475.81
16	25	2193.38
16	26	589.109
16	27	609.27
16	28	485.555
16	29	675.423
16	30	660.431
16	31	1035.61
16	32	670.036
17	1	766.453
17	2	2189.8
17	3	883.314
17	4	557.307
17	5	425.27
17	6	865.285
17	7	732.526
17	8	1089.5
17	9	534.599
17	10	696.577
17	11	412.109
17	12	522.599
17	13	687.051
17	14	898.241
17	15	419.182
17	16	991.664
17	17	436.416
17	18	1448.17
17	19	620.781
17	20	3646.51
17	21	865.051
17	22	623.905
17	23	551.766
17	24	612.27
17	25	724.321
17	26	1018.15
17	27	346.131
17	28	559.613
17	29	490.606
17	30	1895.42
17	31	662.628
17	32	688.672
18	1	1710.51
18	2	776.102
18	3	1409.02
18	4	680.839
18	5	696.175
18	6	631.591
18	7	1934.8
18	8	526.343
18	9	1124.75
18	10	347.949
18	11	494.058
18	12	382.942
18	13	1278.9
18	14	496.372
18	15	472.891
18	16	306.299
18	17	735.066
18	18	1009.15
18	19	791.766
18	20	734.708
18	21	1561.25
18	22	465.613
18	23	1146.88
18	24	372.759
18	25	742.672
18	26	439.642
18	27	682.62
18	28	727.832
18	29	928.088
18	30	667.905
18	31	1295.22
18	32	377.35
19	1	608.723
19	2	642.657
19	3	565.883
19	4	1470.8
19	5	805.343
19	6	1241.37
19	7	520.139
19	8	675.635
19	9	387.657
19	10	571.664
19	11	497.285
19	12	979.423
19	13	444.438
19	14	1123.58
19	15	280.496
19	16	449.825
19	17	547.511
19	18	3582.53
19	19	751.964
19	20	616.672
19	21	636.19
19	22	751.693
19	23	1223.44
19	24	711.511
19	25	350.423
19	26	603.562
19	27	513.876
19	28	2036.37
19	29	719.774
19	30	641.095
19	31	435.044
19	32	630.657
20	1	832.365
20	2	541.35
20	3	922.876
20	4	803.555
20	5	2231.69
20	6	595.81
20	7	503.431
20	8	366.029
20	9	451.504
20	10	331.387
20	11	1411.77
20	12	532.562
20	13	559.263
20	14	355.883
20	15	503.416
20	16	425.277
20	17	817.599
20	18	932.686
20	19	1554.95
20	20	419.883
20	21	1481.2
20	22	615.942
20	23	3545.02
20	24	813.847
20	25	761.372
20	26	583
20	27	915.219
20	28	624.474
20	29	1375.62
20	30	379.482
20	31	610.445
20	32	437.394
21	1	414.467
21	2	1348.37
21	3	900.27
21	4	1579.2
21	5	618.708
21	6	728.737
21	7	460.796
21	8	886.642
21	9	443.321
21	10	965.766
21	11	445.511
21	12	1286.93
21	13	346.533
21	14	421.978
21	15	391.496
21	16	1283.91
21	17	509.985
21	18	628.182
21	19	589.752
21	20	702.577
21	21	1002.62
21	22	868.204
21	23	835.628
21	24	1478.21
21	25	545.241
21	26	2166.39
21	27	605.511
21	28	753.803
21	29	473.62
21	30	671.533
21	31	634.212
21	32	922.204
22	1	974.533
22	2	736.496
22	3	2467.72
22	4	699.124
22	5	559.27
22	6	468.759
22	7	994.664
22	8	759.088
22	9	1290.26
22	10	488.036
22	11	662.672
22	12	407.058
22	13	554.088
22	14	515.38
22	15	1028.2
22	16	461
22	17	1668.47
22	18	420.292
22	19	1588.04
22	20	598.701
22	21	3186.55
22	22	867.007
22	23	636.153
22	24	531.788
22	25	1145.15
22	26	688.985
22	27	1274.17
22	28	446.978
22	29	734.358
22	30	550.161
22	31	1972.15
22	32	675.321
23	1	747.796
23	2	1939.85
23	3	653.839
23	4	839.022
23	5	549.38
23	6	1033.8
23	7	688.898
23	8	2427.86
23	9	577.234
23	10	1395.44
23	11	354.409
23	12	539.409
23	13	423.839
23	14	1570.47
23	15	537.27
23	16	638.328
23	17	781.38
23	18	797.321
23	19	1376.38
23	20	1079.13
23	21	778.547
23	22	1747.88
23	23	437.781
23	24	1073.39
23	25	670.372
23	26	960.73
23	27	551.387
23	28	979.124
23	29	693.679
23	30	1010.09
23	31	606.285
23	32	1414.22
24	1	2334.28
24	2	673.898
24	3	435.825
24	4	320.015
24	5	1179.75
24	6	365.073
24	7	1602.07
24	8	535.504
24	9	712.62
24	10	370.431
24	11	528.978
24	12	243.745
24	13	1097.44
24	14	374.949
24	15	1463.18
24	16	346.307
24	17	2136.04
24	18	634.022
24	19	4107.52
24	20	761.752
24	21	655.27
24	22	489.613
24	23	628.577
24	24	344.912
24	25	1532.79
24	26	392.606
24	27	785.847
24	28	491.292
24	29	2370.82
24	30	486.985
24	31	860.38
24	32	389.066

## Sheet: tRNAArgUCU transcript.xls
Raw array data				Processed data
Row	Column	Mean		tRNA	median (8 spots)	fraction(‰) after background substration
1	1	195.766		Yeast tRNA Ala (AGC)	385	7.50187
1	2	262.73		Yeast tRNA Ala (TGC)	767	31.2133
1	3	326.854		Yeast tRNA Arg (ACG)	269	0.325316
1	4	236.431		Yeast tRNA Arg (CCG)	191	0
1	5	230.051		Yeast tRNA Arg (CCT)	1378	69.2201
1	6	379.248		Yeast tRNA Arg (TCT)	10830	656.351
1	7	304.102		Yeast tRNA Asn (GTT)	296	2.00231
1	8	451.146		Yeast tRNA Asn (GTT)	329	4.02254
1	9	503.467		Yeast tRNA Asp (GTC)	200	0
1	10	1410.15		Yeast tRNA Cys (GCA)	209	0
1	11	2393.17		Yeast tRNA Gln (CTG)	237	0
1	12	827.453		Yeast tRNA Gln (TTG)	201	0
1	13	349.752		Yeast tRNA Glu (CTC)	204	0
1	14	414.642		Yeast tRNA Glu (TTC)	259	0
1	15	683.803		Yeast tRNA Gly (CCC)	298	0
1	16	1013.41		Yeast tRNA Gly (GCC)	220	0
1	17	461.766		Yeast tRNA Gly (TCC)	357	5.76053
1	18	256.27		Yeast tRNA His (GTG)	1295	64.037
1	19	233.416		Yeast tRNA His (GTG)	255	0
1	20	245.438		Yeast tRNA Ile (AAT)	230	0
1	21	228.723		Yeast tRNA Ile (GAT)	338	4.61176
1	22	223.131		Yeast tRNA Ile (TAT)	1001	45.7646
1	23	191.562		Yeast tRNA Leu (CAA)	261	0
1	24	206.912		Yeast tRNA Leu (GAG)	223	0
1	25	226.942		Yeast tRNA Leu (TAA)	204	0
1	26	322.701		Yeast tRNA Leu (TAG)	212	0
1	27	505.547		Yeast tRNA Lys (CTT)	202	0
1	28	214.803		Yeast tRNA Lys (TTT)	206	0
1	29	186.818		Yeast tRNA Met (CAT)	227	0
1	30	181.781		Yeast tRNA Met (CAT)	233	0
1	31	187.766		Yeast tRNA Met (CAT)	201	0
1	32	200.182		Yeast tRNA Phe (GAA)	177	0
2	1	314.796		Yeast tRNA Pro (AGG)	360	5.97363
2	2	314.27		Yeast tRNA Pro (TGG)	1290	63.7036
2	3	1258.36		Yeast tRNA SeC (TCA)	233	0
2	4	250.263		Yeast tRNA Ser (AGA)	260	0
2	5	271.73		Yeast tRNA Ser (CGA)	175	0
2	6	280.255		Yeast tRNA Ser (GCT)	231	0
2	7	464.891		Yeast tRNA Ser (TGA)	218	0
2	8	679.818		Yeast tRNA Thr (AGT)	191	0
2	9	1018.66		Yeast tRNA Thr (CGT)	318	3.33945
2	10	2114.74		Yeast tRNA Thr (TGT)	846	36.1731
2	11	11165.3		Yeast tRNA Thr (TGT)	245	0
2	12	937.949		Yeast tRNA Trp (CCA)	219	0
2	13	442.372		Yeast tRNA Tyr (GTA)	177	0
2	14	523.715		Yeast tRNA Val (AAC)	228	0
2	15	1437.61		Yeast tRNA Val (CAC)	202	0
2	16	2829.56		Yeast tRNA Val (TAC)	177	0
2	17	768.971
2	18	317.299
2	19	337.65
2	20	233.474
2	21	217.577
2	22	219.993
2	23	219.066
2	24	265.92
2	25	241.263
2	26	439.496
2	27	558.007
2	28	224.197
2	29	167.606
2	30	176.861
2	31	233.883
2	32	310.766
3	1	325.255
3	2	242.131
3	3	480.219
3	4	294.511
3	5	279.358
3	6	343.65
3	7	480.226
3	8	1594.37
3	9	2493.86
3	10	1627.62
3	11	2478.8
3	12	812.54
3	13	704.613
3	14	1054.07
3	15	1886.54
3	16	10495
3	17	906.825
3	18	337.343
3	19	306.825
3	20	281.372
3	21	240.511
3	22	278.204
3	23	240.299
3	24	310.314
3	25	436.956
3	26	459.409
3	27	379.409
3	28	200.234
3	29	202.818
3	30	213.796
3	31	209.146
3	32	192.679
4	1	1299.67
4	2	295.38
4	3	201.825
4	4	272.803
4	5	333.672
4	6	493.255
4	7	574.241
4	8	2244.04
4	9	13060.7
4	10	1454.98
4	11	968.131
4	12	604.445
4	13	1348.68
4	14	2631.37
4	15	1327.08
4	16	1904.15
4	17	673.482
4	18	289.518
4	19	287.102
4	20	238.657
4	21	219.686
4	22	226.73
4	23	189.832
4	24	299.401
4	25	407.307
4	26	435.109
4	27	276.27
4	28	178.066
4	29	252.073
4	30	390.788
4	31	169.409
4	32	161.854
5	1	650.715
5	2	286.679
5	3	255.788
5	4	284.423
5	5	294.401
5	6	1036.92
5	7	475.869
5	8	1736.58
5	9	4396.04
5	10	1120.1
5	11	655.65
5	12	811.336
5	13	1586.82
5	14	9324.28
5	15	959.818
5	16	724.759
5	17	407.234
5	18	289.336
5	19	278.131
5	20	267.679
5	21	248.182
5	22	228.693
5	23	198.387
5	24	210.044
5	25	281.978
5	26	414.613
5	27	270.102
5	28	223.942
5	29	218.153
5	30	202.781
5	31	157.073
5	32	132.401
6	1	268.409
6	2	227.642
6	3	217.387
6	4	309.803
6	5	280.511
6	6	312.46
6	7	405.314
6	8	843.445
6	9	1239.9
6	10	795.153
6	11	1123.12
6	12	1757.26
6	13	1118.21
6	14	1433.9
6	15	665.942
6	16	377.613
6	17	315.204
6	18	277.102
6	19	204.423
6	20	248.905
6	21	264.175
6	22	227.993
6	23	252.058
6	24	221.883
6	25	328.788
6	26	308.774
6	27	318.635
6	28	265.336
6	29	226.949
6	30	167.058
6	31	156.686
6	32	111.599
7	1	189.365
7	2	223.591
7	3	280.993
7	4	1571.2
7	5	319.139
7	6	258.058
7	7	268.255
7	8	481.182
7	9	771.38
7	10	1018.3
7	11	1722.36
7	12	9450.81
7	13	1014.79
7	14	595.299
7	15	468.854
7	16	418.518
7	17	313.766
7	18	254.168
7	19	214.81
7	20	282.401
7	21	301.745
7	22	240.015
7	23	244.854
7	24	286.482
7	25	378.869
7	26	317.584
7	27	298.737
7	28	307.248
7	29	191.693
7	30	189.796
7	31	172.453
7	32	194.92
8	1	219.35
8	2	278.109
8	3	287.409
8	4	644.781
8	5	290.854
8	6	251.292
8	7	333.08
8	8	429.482
8	9	1273.76
8	10	2529.81
8	11	1612.02
8	12	3058.64
8	13	940.869
8	14	584.526
8	15	744.942
8	16	488.234
8	17	279.869
8	18	227.226
8	19	220.153
8	20	226.54
8	21	257.35
8	22	253.839
8	23	226.818
8	24	342.263
8	25	660.015
8	26	533.766
8	27	277.547
8	28	195.38
8	29	182.088
8	30	183.949
8	31	179.255
8	32	163.197
9	1	370.474
9	2	1457.21
9	3	340.387
9	4	364.036
9	5	253.81
9	6	386.905
9	7	423.139
9	8	625.927
9	9	1993.99
9	10	13424.1
9	11	1791.58
9	12	1012.48
9	13	695.161
9	14	1092.85
9	15	2078.69
9	16	773.161
9	17	339.883
9	18	317.825
9	19	242.832
9	20	292.401
9	21	232.38
9	22	209.044
9	23	255.562
9	24	275.628
9	25	601.606
9	26	674.197
9	27	438.876
9	28	248.088
9	29	220.292
9	30	252.92
9	31	371.664
9	32	181.044
10	1	482.248
10	2	618.044
10	3	390.533
10	4	310.934
10	5	588.109
10	6	408.161
10	7	1264.88
10	8	734.876
10	9	1738.44
10	10	5379.39
10	11	1397.37
10	12	802.336
10	13	988.292
10	14	1390.96
10	15	8215.04
10	16	958.985
10	17	385.263
10	18	284.496
10	19	241.036
10	20	245.73
10	21	212.591
10	22	191.38
10	23	242.029
10	24	295.131
10	25	440.277
10	26	474.088
10	27	364.372
10	28	284.854
10	29	221.212
10	30	176.555
10	31	350.511
10	32	201.051
11	1	432.08
11	2	505.058
11	3	455.08
11	4	672.978
11	5	433.672
11	6	426.307
11	7	642.336
11	8	1798.82
11	9	904.036
11	10	1672.78
11	11	907.693
11	12	1305.51
11	13	2531.42
11	14	1262.93
11	15	1862.09
11	16	720.664
11	17	335.307
11	18	249.803
11	19	234.219
11	20	235.825
11	21	208.869
11	22	182.416
11	23	216.255
11	24	282.007
11	25	416.73
11	26	371.117
11	27	327.934
11	28	267.277
11	29	330.657
11	30	233.62
11	31	241.27
11	32	176.613
12	1	1167.43
12	2	655.146
12	3	726.62
12	4	758.934
12	5	1543.01
12	6	306.672
12	7	418.474
12	8	636.949
12	9	674.745
12	10	644.504
12	11	746.219
12	12	1822.73
12	13	11459.3
12	14	1388.58
12	15	715.212
12	16	496.518
12	17	386.766
12	18	275.635
12	19	300.285
12	20	261.029
12	21	220.299
12	22	221.569
12	23	221.934
12	24	294.569
12	25	373.204
12	26	358.847
12	27	374.19
12	28	326.693
12	29	257.788
12	30	149.299
12	31	174.847
12	32	186.526
13	1	790.606
13	2	513.248
13	3	509.54
13	4	1069.49
13	5	646.774
13	6	301.387
13	7	293.482
13	8	321.599
13	9	357.073
13	10	342.613
13	11	548.708
13	12	1365.35
13	13	3361.5
13	14	1111.79
13	15	482.672
13	16	361.547
13	17	341.912
13	18	318.861
13	19	277.635
13	20	272.752
13	21	253.861
13	22	297.234
13	23	288.869
13	24	300.08
13	25	322.562
13	26	270.328
13	27	288.146
13	28	227.088
13	29	162.584
13	30	174.555
13	31	167.526
13	32	189.942
14	1	270.642
14	2	343.54
14	3	1525.02
14	4	1363.48
14	5	313.766
14	6	252.299
14	7	227.971
14	8	264.124
14	9	278.387
14	10	279.803
14	11	339.92
14	12	667.226
14	13	1109.01
14	14	659.219
14	15	327.277
14	16	288.467
14	17	280.942
14	18	293.708
14	19	359.533
14	20	224.292
14	21	205.912
14	22	261.482
14	23	314.869
14	24	386.022
14	25	341.555
14	26	310.664
14	27	269.869
14	28	217.314
14	29	177.985
14	30	149.869
14	31	180.044
14	32	164.599
15	1	181.35
15	2	308.226
15	3	1252.28
15	4	705.854
15	5	256.343
15	6	183.62
15	7	236.898
15	8	223.781
15	9	203.759
15	10	230
15	11	255.577
15	12	403.533
15	13	480.336
15	14	462.693
15	15	318.299
15	16	301.482
15	17	279.197
15	18	283.321
15	19	237.372
15	20	234.365
15	21	225.022
15	22	191.978
15	23	257.365
15	24	332.453
15	25	306.234
15	26	340.139
15	27	330.518
15	28	211.088
15	29	158.095
15	30	163.241
15	31	106.518
15	32	128.956
16	1	229.774
16	2	230.591
16	3	503.504
16	4	342
16	5	184.672
16	6	189.562
16	7	209.934
16	8	190.416
16	9	264.613
16	10	228.577
16	11	218.146
16	12	243.934
16	13	316.818
16	14	307.438
16	15	333.467
16	16	272.197
16	17	352.599
16	18	261.241
16	19	414.679
16	20	233.117
16	21	219.62
16	22	307.562
16	23	205.693
16	24	288.818
16	25	241.007
16	26	290.314
16	27	259.788
16	28	228.182
16	29	202.263
16	30	164.752
16	31	129.401
16	32	156.745
17	1	199.234
17	2	429.993
17	3	445.737
17	4	380.657
17	5	219.321
17	6	204.248
17	7	168.715
17	8	149.912
17	9	177.912
17	10	201.044
17	11	176.358
17	12	241.54
17	13	241.445
17	14	247.066
17	15	276.204
17	16	315.241
17	17	232.474
17	18	247.46
17	19	405.562
17	20	210.175
17	21	190.022
17	22	245.307
17	23	306.964
17	24	301.35
17	25	301.474
17	26	276.825
17	27	262.431
17	28	260.175
17	29	199.642
17	30	158.044
17	31	167.299
17	32	150.336
18	1	190.664
18	2	418.766
18	3	269.029
18	4	352.854
18	5	197.555
18	6	172.905
18	7	173.292
18	8	187.956
18	9	200.336
18	10	185.139
18	11	163.956
18	12	218.547
18	13	230.073
18	14	217.46
18	15	284.088
18	16	205.175
18	17	229.153
18	18	214.299
18	19	216.518
18	20	230.219
18	21	198.526
18	22	206.993
18	23	284.496
18	24	299.197
18	25	328.139
18	26	352.131
18	27	385.708
18	28	215.124
18	29	184.664
18	30	122.343
18	31	144.255
18	32	131.058
19	1	189.343
19	2	427.467
19	3	318.029
19	4	302.92
19	5	181.73
19	6	133.416
19	7	180.109
19	8	159.869
19	9	156.555
19	10	130.547
19	11	202.584
19	12	190.058
19	13	197.285
19	14	237.693
19	15	265.102
19	16	245.555
19	17	211.876
19	18	233.723
19	19	225.693
19	20	297.387
19	21	211.657
19	22	198.007
19	23	208.394
19	24	278.927
19	25	372.518
19	26	381.285
19	27	464.358
19	28	251.139
19	29	158.891
19	30	135.934
19	31	131.467
19	32	134.109
20	1	139.394
20	2	350.007
20	3	286.985
20	4	332.898
20	5	177.307
20	6	166.518
20	7	178.204
20	8	211.745
20	9	146.883
20	10	178.08
20	11	170.956
20	12	218.482
20	13	214.628
20	14	246.394
20	15	224.708
20	16	214.985
20	17	177.226
20	18	191.898
20	19	223.854
20	20	178.92
20	21	229.219
20	22	168.847
20	23	191.635
20	24	285.409
20	25	340.891
20	26	353.679
20	27	301.606
20	28	259.015
20	29	191.46
20	30	127.175
20	31	155.489
20	32	162.818
21	1	220.803
21	2	185.489
21	3	222.73
21	4	173.759
21	5	188.241
21	6	165.606
21	7	158.927
21	8	159.263
21	9	149.65
21	10	179.358
21	11	169.102
21	12	177.358
21	13	214.781
21	14	217.307
21	15	220.949
21	16	194.606
21	17	202.051
21	18	298.898
21	19	178.387
21	20	170.109
21	21	174.708
21	22	131.657
21	23	209.139
21	24	185.109
21	25	479.92
21	26	266.679
21	27	289.131
21	28	175.628
21	29	191.584
21	30	143.255
21	31	134.438
21	32	118.139
22	1	161.365
22	2	170.007
22	3	183.927
22	4	148.891
22	5	165.803
22	6	170.066
22	7	160.693
22	8	155.015
22	9	137.307
22	10	157.701
22	11	202.715
22	12	169.869
22	13	169.38
22	14	240.708
22	15	265.905
22	16	203.241
22	17	174.124
22	18	155.409
22	19	140.204
22	20	196.766
22	21	166.416
22	22	157.124
22	23	263.299
22	24	177.876
22	25	232.015
22	26	269.679
22	27	253.453
22	28	169.263
22	29	151.35
22	30	154.372
22	31	151.394
22	32	161.62
23	1	177.759
23	2	135.803
23	3	140.182
23	4	141.066
23	5	149.737
23	6	174.562
23	7	116.92
23	8	184.131
23	9	187.46
23	10	157.496
23	11	195.307
23	12	191.219
23	13	180.657
23	14	180.562
23	15	208.796
23	16	187.423
23	17	158.577
23	18	163.781
23	19	149.285
23	20	170.62
23	21	219.584
23	22	181.307
23	23	117.365
23	24	138.73
23	25	196.737
23	26	189.328
23	27	164.847
23	28	177.073
23	29	126.942
23	30	130.168
23	31	145.387
23	32	166.788
24	1	216.518
24	2	214.409
24	3	145.65
24	4	150.613
24	5	197.453
24	6	236.161
24	7	180.526
24	8	210.248
24	9	175.474
24	10	192.153
24	11	221.679
24	12	207.182
24	13	254.102
24	14	260.547
24	15	258.635
24	16	268.606
24	17	240.212
24	18	163.007
24	19	158.708
24	20	166.949
24	21	254.504
24	22	189.759
24	23	185.883
24	24	149.321
24	25	174.08
24	26	194.321
24	27	130.088
24	28	206.613
24	29	164.343
24	30	160.869
24	31	148.277
24	32	160.891

## Sheet: 0.8uM free
Raw array data				Processed data
Row	Column	Mean		tRNA	median (8 spots)	fraction(‰) after background substration
1	1	231.642		Yeast tRNA Ala (AGC)	1954.89	63.6352
1	2	908.657		Yeast tRNA Ala (TGC)	740.187	13.7202
1	3	436.292		Yeast tRNA Arg (ACG)	2368.64	80.6369
1	4	1882.69		Yeast tRNA Arg (CCG)	537.357	5.38549
1	5	499.81		Yeast tRNA Arg (CCT)	830.106	17.4152
1	6	2256.64		Yeast tRNA Arg (TCT)	939.799	21.9228
1	7	500.752		Yeast tRNA Asn (GTT)	488.332	3.37092
1	8	524.818		Yeast tRNA Asn (GTT)	1214.35	33.2047
1	9	325.343		Yeast tRNA Asp (GTC)	1724.24	54.1571
1	10	2087.09		Yeast tRNA Cys (GCA)	582.606	7.24486
1	11	579.277		Yeast tRNA Gln (CTG)	1506.1	45.1933
1	12	412.044		Yeast tRNA Gln (TTG)	1134.85	29.938
1	13	241.664		Yeast tRNA Glu (CTC)	978.321	23.5057
1	14	906.241		Yeast tRNA Glu (TTC)	974.27	23.3392
1	15	449.606		Yeast tRNA Gly (CCC)	641.427	9.66195
1	16	958.577		Yeast tRNA Gly (GCC)	1855.06	59.5327
1	17	310.905		Yeast tRNA Gly (TCC)	1441.84	42.5527
1	18	320.657		Yeast tRNA His (GTG)	437.905	1.29876
1	19	260.818		Yeast tRNA His (GTG)	903.154	20.4169
1	20	1085.43		Yeast tRNA Ile (AAT)	898.037	20.2066
1	21	474.898		Yeast tRNA Ile (GAT)	699.08	12.031
1	22	3368.94		Yeast tRNA Ile (TAT)	937.325	21.8211
1	23	441.518		Yeast tRNA Leu (CAA)	689.46	11.6357
1	24	686.336		Yeast tRNA Leu (GAG)	380.861	0
1	25	270.307		Yeast tRNA Leu (TAA)	411.54	0.215365
1	26	388.993		Yeast tRNA Leu (TAG)	578.055	7.05785
1	27	411.015		Yeast tRNA Lys (CTT)	952.332	22.4377
1	28	1607.36		Yeast tRNA Lys (TTT)	701.952	12.1491
1	29	396.745		Yeast tRNA Met (CAT)	461.413	2.26474
1	30	547.131		Yeast tRNA Met (CAT)	521.504	4.73402
1	31	232.701		Yeast tRNA Met (CAT)	3604.2	131.409
1	32	418.482		Yeast tRNA Phe (GAA)	566.058	6.56488
2	1	500.723		Yeast tRNA Pro (AGG)	813.299	16.7246
2	2	535.686		Yeast tRNA Pro (TGG)	1361.26	39.2413
2	3	1078.82		Yeast tRNA SeC (TCA)	412.062	0.236815
2	4	820.307		Yeast tRNA Ser (AGA)	380.963	0
2	5	594		Yeast tRNA Ser (CGA)	407.025	0.0298535
2	6	798.175		Yeast tRNA Ser (GCT)	315.245	0
2	7	806.781		Yeast tRNA Ser (TGA)	666.93	10.7099
2	8	388.504		Yeast tRNA Thr (AGT)	517.336	4.56276
2	9	977.774		Yeast tRNA Thr (CGT)	552.43	6.00488
2	10	589.212		Yeast tRNA Thr (TGT)	432.022	1.05702
2	11	1399.96		Yeast tRNA Thr (TGT)	604.058	8.12637
2	12	338.394		Yeast tRNA Trp (CCA)	996.226	24.2415
2	13	351.416		Yeast tRNA Tyr (GTA)	1176.53	31.6505
2	14	400.818		Yeast tRNA Val (AAC)	1025.05	25.4258
2	15	2022.55		Yeast tRNA Val (CAC)	736.409	13.565
2	16	521.562		Yeast tRNA Val (TAC)	643.919	9.76437
2	17	692.584
2	18	335.248
2	19	469.927
2	20	749.978
2	21	612.197
2	22	944.628
2	23	482.109
2	24	325.839
2	25	394.496
2	26	370.832
2	27	1513
2	28	575.168
2	29	1302.47
2	30	436.766
2	31	384.066
2	32	346.526
3	1	402.387
3	2	1726.06
3	3	515.92
3	4	2256.84
3	5	539.409
3	6	669.226
3	7	490.175
3	8	966.942
3	9	430.949
3	10	470.686
3	11	475.934
3	12	908.255
3	13	528.818
3	14	904.401
3	15	607.934
3	16	1093.41
3	17	387.467
3	18	1049.53
3	19	502.131
3	20	3481.88
3	21	585.664
3	22	727.591
3	23	366.912
3	24	440.131
3	25	381.036
3	26	1094.88
3	27	505.307
3	28	573.825
3	29	448.474
3	30	391
3	31	353.569
3	32	1320.4
4	1	830.803
4	2	931.847
4	3	590.029
4	4	692.715
4	5	808.956
4	6	460.993
4	7	1479.27
4	8	516.81
4	9	1008.28
4	10	478.708
4	11	1182.2
4	12	627.197
4	13	1715.07
4	14	619.774
4	15	535.387
4	16	424.927
4	17	506.737
4	18	686.314
4	19	606.642
4	20	989.153
4	21	529.905
4	22	383.044
4	23	822.825
4	24	315.255
4	25	1279.74
4	26	544.796
4	27	1052.26
4	28	336.482
4	29	425.321
4	30	299.285
4	31	1027.44
4	32	465.409
5	1	394.657
5	2	2150.91
5	3	778.022
5	4	1185.29
5	5	650.015
5	6	959.212
5	7	745.555
5	8	685.219
5	9	508.905
5	10	830.927
5	11	1434.02
5	12	1219.31
5	13	795.482
5	14	1376.12
5	15	761.328
5	16	893.409
5	17	625.547
5	18	2424.47
5	19	809.226
5	20	873.102
5	21	519.693
5	22	617.467
5	23	692.861
5	24	659.38
5	25	545.964
5	26	726.847
5	27	425.577
5	28	369
5	29	298.453
5	30	1225.58
5	31	405.161
5	32	1122.74
6	1	457.314
6	2	713.372
6	3	1218.12
6	4	707.759
6	5	1463.31
6	6	635.949
6	7	2045.23
6	8	589.555
6	9	580.263
6	10	509.38
6	11	1511.37
6	12	540.343
6	13	762.934
6	14	580.591
6	15	801.869
6	16	744.394
6	17	905
6	18	1074.38
6	19	1293.43
6	20	1108.36
6	21	1376.27
6	22	1109.01
6	23	2856.8
6	24	749.007
6	25	1223.92
6	26	647.015
6	27	590.46
6	28	388.314
6	29	932.277
6	30	456
6	31	527.584
6	32	465.752
7	1	473.175
7	2	728.934
7	3	574.416
7	4	756.401
7	5	655.066
7	6	558.825
7	7	648.985
7	8	582.796
7	9	395.058
7	10	916.073
7	11	443.569
7	12	871.314
7	13	349.212
7	14	426.708
7	15	397.401
7	16	1211.15
7	17	377.285
7	18	610.803
7	19	517.752
7	20	761.088
7	21	767.942
7	22	601.474
7	23	712.708
7	24	447.504
7	25	426.949
7	26	394.562
7	27	332.212
7	28	1182.83
7	29	359.635
7	30	853.759
7	31	285.109
7	32	279.65
8	1	934.934
8	2	457.467
8	3	1420.37
8	4	477.044
8	5	1739.58
8	6	442.934
8	7	668.365
8	8	421.715
8	9	1152.21
8	10	397.35
8	11	427.007
8	12	372.35
8	13	622.051
8	14	378.204
8	15	838.876
8	16	444.825
8	17	290.387
8	18	351.474
8	19	913.745
8	20	493.693
8	21	2312.8
8	22	413.255
8	23	615.569
8	24	333.409
8	25	377.861
8	26	339.788
8	27	806.467
8	28	451.905
8	29	457.46
8	30	399.599
8	31	309.788
8	32	230.073
9	1	499.007
9	2	829.409
9	3	676.686
9	4	546.036
9	5	512.146
9	6	687.197
9	7	372.657
9	8	1112.87
9	9	422.511
9	10	865.533
9	11	322.102
9	12	362.934
9	13	288.328
9	14	992.496
9	15	395.489
9	16	353.81
9	17	271.635
9	18	456.584
9	19	525.555
9	20	452.182
9	21	598.949
9	22	376.62
9	23	303.642
9	24	765.029
9	25	317.832
9	26	1187.91
9	27	380.182
9	28	857.343
9	29	230.307
9	30	275.62
9	31	249.35
9	32	699.73
10	1	1365.2
10	2	441.307
10	3	1864.55
10	4	405.832
10	5	776.803
10	6	455.372
10	7	716.029
10	8	625.007
10	9	448.803
10	10	333.869
10	11	678.504
10	12	348.182
10	13	824.752
10	14	383.175
10	15	688.613
10	16	282.372
10	17	786.285
10	18	425.46
10	19	2172.52
10	20	316.555
10	21	596.08
10	22	288.905
10	23	460.044
10	24	521.467
10	25	863.796
10	26	498.978
10	27	467.715
10	28	388.54
10	29	287.255
10	30	269.664
10	31	1059.07
10	32	365.964
11	1	553.015
11	2	465.745
11	3	559.182
11	4	817.642
11	5	401.693
11	6	1230
11	7	389.766
11	8	1789.63
11	9	326.818
11	10	437.336
11	11	418.212
11	12	1190.97
11	13	396.401
11	14	351.109
11	15	261.635
11	16	587.343
11	17	428.277
11	18	426.664
11	19	711.328
11	20	448.511
11	21	360.65
11	22	892.562
11	23	432.942
11	24	2168.83
11	25	448.628
11	26	921.131
11	27	229.774
11	28	302.38
11	29	278.752
11	30	774.234
11	31	374.642
11	32	424.898
12	1	1675.24
12	2	414.46
12	3	754.102
12	4	406.066
12	5	772.416
12	6	658.62
12	7	455.241
12	8	519.401
12	9	585.285
12	10	287.146
12	11	965.686
12	12	476.022
12	13	806.847
12	14	255.526
12	15	361.526
12	16	418.949
12	17	2098.04
12	18	425.182
12	19	718.489
12	20	404.599
12	21	510.197
12	22	564.314
12	23	551.869
12	24	1030.42
12	25	614.985
12	26	361.628
12	27	370.723
12	28	318.504
12	29	1203.12
12	30	422.066
12	31	940.19
12	32	304.971
13	1	474.993
13	2	529
13	3	467.803
13	4	546.365
13	5	690.058
13	6	2270.7
13	7	438.912
13	8	442.584
13	9	333.701
13	10	285.35
13	11	455.628
13	12	626.401
13	13	443.526
13	14	508.759
13	15	296.328
13	16	748.299
13	17	1090.26
13	18	596.38
13	19	401.073
13	20	1080.03
13	21	445
13	22	1495.34
13	23	569.672
13	24	3626.63
13	25	668.628
13	26	495.825
13	27	474.234
13	28	673.803
13	29	553.65
13	30	1194.33
13	31	431.628
13	32	505.029
14	1	496.153
14	2	337.825
14	3	1048.09
14	4	763.474
14	5	1222.72
14	6	640.54
14	7	473.212
14	8	348.555
14	9	533.35
14	10	332.19
14	11	936.613
14	12	340.905
14	13	1000.75
14	14	351.277
14	15	378.533
14	16	574.161
14	17	3581.77
14	18	636.839
14	19	720.869
14	20	545.81
14	21	837.482
14	22	954.723
14	23	661.474
14	24	854.204
14	25	719.036
14	26	367.022
14	27	1826.41
14	28	451.891
14	29	666.036
14	30	416.146
14	31	538.847
14	32	406.299
15	1	457.401
15	2	419.642
15	3	613.226
15	4	2048.22
15	5	513.38
15	6	464.942
15	7	279.496
15	8	719.723
15	9	342.292
15	10	581.679
15	11	431.299
15	12	627.672
15	13	358.825
15	14	702.146
15	15	361.482
15	16	1012.97
15	17	943.942
15	18	931.978
15	19	428.073
15	20	1607.17
15	21	564.511
15	22	3394.37
15	23	588.285
15	24	627.737
15	25	552.942
15	26	668.401
15	27	524.409
15	28	1031.43
15	29	332.423
15	30	555.81
15	31	411.467
15	32	1700.86
16	1	1096.4
16	2	733.628
16	3	1147.68
16	4	550.102
16	5	378.212
16	6	301.584
16	7	381.029
16	8	372.774
16	9	874.058
16	10	380.555
16	11	1010.72
16	12	309.197
16	13	310.832
16	14	348.905
16	15	650.372
16	16	419.496
16	17	654.971
16	18	631.985
16	19	826.504
16	20	943.577
16	21	606.504
16	22	685.584
16	23	812.255
16	24	396.854
16	25	1883.7
16	26	482.102
16	27	621.803
16	28	433.255
16	29	435.394
16	30	384.248
16	31	614.628
16	32	569.796
17	1	510.46
17	2	2107.58
17	3	519.423
17	4	441.226
17	5	308.255
17	6	807.686
17	7	544.175
17	8	823.584
17	9	396.358
17	10	548.058
17	11	389.847
17	12	509.657
17	13	268.73
17	14	936.285
17	15	360.489
17	16	884.781
17	17	386.985
17	18	1482.96
17	19	599.584
17	20	3326.97
17	21	553.781
17	22	563
17	23	440.299
17	24	586.788
17	25	524.423
17	26	856.628
17	27	264.912
17	28	458.285
17	29	343.708
17	30	1611.96
17	31	397.102
17	32	499.92
18	1	1123.36
18	2	485.117
18	3	388.467
18	4	339.861
18	5	403.438
18	6	509.19
18	7	1593.74
18	8	444.964
18	9	1091.15
18	10	303.036
18	11	316.839
18	12	336.555
18	13	533.117
18	14	374.08
18	15	513.657
18	16	342.124
18	17	715.102
18	18	750.146
18	19	674.423
18	20	752.839
18	21	789.409
18	22	371.956
18	23	1132.83
18	24	348.927
18	25	549.088
18	26	308.956
18	27	407.723
18	28	334.832
18	29	601.219
18	30	583.022
18	31	1093.97
18	32	313.657
19	1	368.978
19	2	500.825
19	3	349.073
19	4	1006.28
19	5	638.139
19	6	1205.38
19	7	512.336
19	8	400.657
19	9	379.745
19	10	489.423
19	11	337.832
19	12	971.299
19	13	341.686
19	14	903.657
19	15	297.299
19	16	309.511
19	17	528.978
19	18	3517.41
19	19	602.971
19	20	570.285
19	21	534.036
19	22	618.453
19	23	859.686
19	24	672.387
19	25	315.599
19	26	500.496
19	27	367.182
19	28	1755.51
19	29	440.19
19	30	567.526
19	31	474.832
19	32	451.628
20	1	353.686
20	2	421.883
20	3	508.234
20	4	562.248
20	5	2068.72
20	6	594.496
20	7	522.54
20	8	295.628
20	9	313.65
20	10	380.708
20	11	574.431
20	12	422.562
20	13	603.058
20	14	414.693
20	15	455.139
20	16	291.511
20	17	532.533
20	18	881.701
20	19	910.796
20	20	430.168
20	21	1354.72
20	22	586.248
20	23	3668.39
20	24	563.891
20	25	570.504
20	26	439.029
20	27	730.102
20	28	641.277
20	29	1175.74
20	30	365.92
20	31	576.307
20	32	344.949
21	1	306.38
21	2	1108.88
21	3	656.613
21	4	1217.18
21	5	490.036
21	6	413.394
21	7	393.796
21	8	360.409
21	9	328.942
21	10	1031.12
21	11	354.934
21	12	1039.38
21	13	302.672
21	14	331.818
21	15	381.942
21	16	496.985
21	17	378.642
21	18	732.518
21	19	650.321
21	20	679.745
21	21	870.599
21	22	748.496
21	23	831.029
21	24	1000.2
21	25	386.044
21	26	2205.15
21	27	477.73
21	28	710.496
21	29	383.898
21	30	550.964
21	31	533.095
21	32	847.869
22	1	501.029
22	2	652.533
22	3	2243.12
22	4	486.19
22	5	457.883
22	6	315.153
22	7	828.445
22	8	647.336
22	9	688.642
22	10	513.715
22	11	592.358
22	12	386.577
22	13	498.044
22	14	304.482
22	15	977.241
22	16	360.847
22	17	972.686
22	18	540.788
22	19	1780.65
22	20	693.467
22	21	4079.53
22	22	640.401
22	23	627.883
22	24	548.927
22	25	985.803
22	26	702.124
22	27	1360.54
22	28	423.708
22	29	683.832
22	30	443.92
22	31	2164.33
22	32	556.715
23	1	692.693
23	2	1372.18
23	3	557.044
23	4	453.496
23	5	407.504
23	6	340.693
23	7	928.942
23	8	1854.74
23	9	429.474
23	10	1245.28
23	11	326.168
23	12	353.365
23	13	368.547
23	14	552.343
23	15	411.175
23	16	572.854
23	17	570.066
23	18	1039.71
23	19	1104.91
23	20	819.964
23	21	1175.52
23	22	1148.64
23	23	434.38
23	24	1516.86
23	25	552.599
23	26	1028.05
23	27	551.788
23	28	988.81
23	29	574.693
23	30	1028.54
23	31	730.518
23	32	1635.8
24	1	2208.36
24	2	613.504
24	3	418.35
24	4	282.511
24	5	950.365
24	6	332.314
24	7	1090.49
24	8	449.321
24	9	599.869
24	10	425.664
24	11	610.912
24	12	312.292
24	13	1119.77
24	14	363.883
24	15	1042.29
24	16	401.036
24	17	2384.06
24	18	795.131
24	19	4722.08
24	20	724.854
24	21	804.781
24	22	467.036
24	23	757.715
24	24	595.241
24	25	2118.62
24	26	493.423
24	27	1181.4
24	28	577.781
24	29	2867.71
24	30	549.796
24	31	1052.9
24	32	608.131

## Sheet: 0.8uM complexed
Raw array data				Processed data
Row	Column	Mean		tRNA	median (8 spots)	fraction(‰) after background substration
1	1	154.234		Yeast tRNA Ala (AGC)	430.978	30.121
1	2	184.095		Yeast tRNA Ala (TGC)	228.971	3.52072
1	3	142.241		Yeast tRNA Arg (ACG)	476.942	36.1734
1	4	352.102		Yeast tRNA Arg (CCG)	265.106	8.27897
1	5	189.839		Yeast tRNA Arg (CCT)	212.646	1.37105
1	6	522.569		Yeast tRNA Arg (TCT)	483.094	36.9836
1	7	186.693		Yeast tRNA Asn (GTT)	199.522	0
1	8	211.27		Yeast tRNA Asn (GTT)	473.387	35.7053
1	9	163.664		Yeast tRNA Asp (GTC)	513.832	41.0311
1	10	303.876		Yeast tRNA Cys (GCA)	246.216	5.79147
1	11	202.197		Yeast tRNA Gln (CTG)	239.449	4.90046
1	12	170.277		Yeast tRNA Gln (TTG)	291.836	11.7987
1	13	186.182		Yeast tRNA Glu (CTC)	299.43	12.7988
1	14	292.584		Yeast tRNA Glu (TTC)	296.351	12.3932
1	15	161.445		Yeast tRNA Gly (CCC)	216.482	1.87617
1	16	214.905		Yeast tRNA Gly (GCC)	429.296	29.8994
1	17	199.978		Yeast tRNA Gly (TCC)	223.376	2.78397
1	18	197.788		Yeast tRNA His (GTG)	187.854	0
1	19	205.467		Yeast tRNA His (GTG)	412.27	27.6575
1	20	487.752		Yeast tRNA Ile (AAT)	387.077	24.34
1	21	219.547		Yeast tRNA Ile (GAT)	195.854	0
1	22	574.496		Yeast tRNA Ile (TAT)	216.664	1.90014
1	23	196.387		Yeast tRNA Leu (CAA)	297.285	12.5163
1	24	288.891		Yeast tRNA Leu (GAG)	389.27	24.6288
1	25	277.978		Yeast tRNA Leu (TAA)	808.577	79.843
1	26	1324.92		Yeast tRNA Leu (TAG)	918.504	94.3181
1	27	245.496		Yeast tRNA Lys (CTT)	313.923	14.7072
1	28	391.839		Yeast tRNA Lys (TTT)	245.825	5.74005
1	29	183.27		Yeast tRNA Met (CAT)	208.412	0.813583
1	30	285.445		Yeast tRNA Met (CAT)	228.956	3.51874
1	31	386.759		Yeast tRNA Met (CAT)	762.149	73.7295
1	32	446.803		Yeast tRNA Phe (GAA)	213.803	1.5234
2	1	142.029		Yeast tRNA Pro (AGG)	194.865	0
2	2	158.883		Yeast tRNA Pro (TGG)	297.825	12.5874
2	3	220.161		Yeast tRNA SeC (TCA)	206.405	0.549236
2	4	224.219		Yeast tRNA Ser (AGA)	1270.25	140.636
2	5	191.095		Yeast tRNA Ser (CGA)	637.533	57.32
2	6	303.35		Yeast tRNA Ser (GCT)	276.986	9.84325
2	7	201.577		Yeast tRNA Ser (TGA)	838.62	83.7992
2	8	230.387		Yeast tRNA Thr (AGT)	221.306	2.51146
2	9	216.489		Yeast tRNA Thr (CGT)	173.252	0
2	10	259.927		Yeast tRNA Thr (TGT)	208.646	0.84433
2	11	584.292		Yeast tRNA Thr (TGT)	192.649	0
2	12	199.533		Yeast tRNA Trp (CCA)	271.894	9.17281
2	13	270.007		Yeast tRNA Tyr (GTA)	396.886	25.6318
2	14	216.715		Yeast tRNA Val (AAC)	298.442	12.6686
2	15	471.672		Yeast tRNA Val (CAC)	211.38	1.20428
2	16	240.015		Yeast tRNA Val (TAC)	221.737	2.56815
2	17	261.204
2	18	208.927
2	19	194.905
2	20	197.358
2	21	246.693
2	22	314.343
2	23	215.022
2	24	238.08
2	25	410.788
2	26	402.679
2	27	492.124
2	28	191.993
2	29	306.54
2	30	268.088
2	31	1325.98
2	32	302.226
3	1	221.007
3	2	345.482
3	3	203.745
3	4	488.599
3	5	160.496
3	6	202.387
3	7	172.365
3	8	224.562
3	9	276.234
3	10	223.577
3	11	274.934
3	12	253.35
3	13	184.365
3	14	310.562
3	15	234.212
3	16	670.109
3	17	251.679
3	18	388.81
3	19	195.146
3	20	375.088
3	21	174.182
3	22	249.737
3	23	203.212
3	24	217.124
3	25	236.642
3	26	311.387
3	27	226.591
3	28	260.905
3	29	374.752
3	30	335.818
3	31	349.343
3	32	528.029
4	1	162.022
4	2	163.489
4	3	168.584
4	4	288.438
4	5	226.547
4	6	152.985
4	7	258.19
4	8	189.964
4	9	489.328
4	10	190.022
4	11	224.146
4	12	169.504
4	13	380.036
4	14	256.708
4	15	188.489
4	16	287.46
4	17	218.46
4	18	207.168
4	19	192.08
4	20	240.577
4	21	227.38
4	22	201.781
4	23	341.131
4	24	200.956
4	25	454.65
4	26	199.022
4	27	232.854
4	28	205.321
4	29	1185.59
4	30	307.358
4	31	382.314
4	32	222.358
5	1	171.891
5	2	461.38
5	3	164.555
5	4	213.453
5	5	184.022
5	6	227.051
5	7	227.934
5	8	197.175
5	9	352.876
5	10	200.796
5	11	177.635
5	12	330.803
5	13	200.131
5	14	560.533
5	15	179.387
5	16	246.036
5	17	124.985
5	18	403.175
5	19	185.679
5	20	305.679
5	21	186.453
5	22	212.774
5	23	197.204
5	24	198.657
5	25	246.248
5	26	217.803
5	27	298.365
5	28	290.912
5	29	277.234
5	30	411.401
5	31	184.292
5	32	259.423
6	1	161.796
6	2	246.796
6	3	219.051
6	4	188.416
6	5	222.504
6	6	198.745
6	7	483.19
6	8	186.234
6	9	199.599
6	10	169.504
6	11	291.774
6	12	179.372
6	13	226.723
6	14	190.708
6	15	243.153
6	16	150.438
6	17	184.664
6	18	238.182
6	19	181.591
6	20	186.752
6	21	357.401
6	22	161.672
6	23	526.978
6	24	201.365
6	25	238.036
6	26	203.292
6	27	870.898
6	28	215.54
6	29	320.898
6	30	193.876
6	31	269.307
6	32	383.65
7	1	140.328
7	2	167.796
7	3	159.08
7	4	170.613
7	5	184.737
7	6	213.248
7	7	266.131
7	8	196.788
7	9	183.796
7	10	191.241
7	11	187.927
7	12	394.796
7	13	168.015
7	14	217.693
7	15	173.131
7	16	312.482
7	17	162.832
7	18	285.314
7	19	179.007
7	20	181.175
7	21	257.372
7	22	193.219
7	23	208.745
7	24	253.168
7	25	279.701
7	26	326.175
7	27	250.168
7	28	356.803
7	29	172.153
7	30	279.533
7	31	259.599
7	32	1503.79
8	1	151.606
8	2	173.496
8	3	224.248
8	4	175.46
8	5	400.577
8	6	166.343
8	7	189.321
8	8	174.212
8	9	199.35
8	10	210.46
8	11	183.153
8	12	268.058
8	13	222
8	14	186.394
8	15	196.737
8	16	204.029
8	17	196.489
8	18	226.066
8	19	328.533
8	20	179.416
8	21	464.058
8	22	177.051
8	23	325.993
8	24	264.482
8	25	1264.98
8	26	245.679
8	27	309.818
8	28	188.095
8	29	220.599
8	30	275.912
8	31	367.752
8	32	428.474
9	1	202.745
9	2	205.131
9	3	237.168
9	4	171.65
9	5	237.847
9	6	131.336
9	7	173.949
9	8	221.555
9	9	210.869
9	10	295.912
9	11	149.007
9	12	188.255
9	13	184.051
9	14	277.803
9	15	205.438
9	16	187.219
9	17	199.204
9	18	180.445
9	19	226.912
9	20	177.891
9	21	238.964
9	22	230.153
9	23	208.796
9	24	435.73
9	25	416.139
9	26	443.796
9	27	206.102
9	28	264.255
9	29	211.102
9	30	1206.39
9	31	252.307
9	32	443.679
10	1	186.65
10	2	158.46
10	3	213.431
10	4	156.336
10	5	156.679
10	6	197.27
10	7	204.847
10	8	182.672
10	9	187.007
10	10	256.737
10	11	181.175
10	12	144.073
10	13	226.109
10	14	183.971
10	15	378.095
10	16	191.372
10	17	450.606
10	18	161.38
10	19	413.161
10	20	177.613
10	21	351.307
10	22	202.723
10	23	202.08
10	24	251.672
10	25	420.599
10	26	252.708
10	27	291.46
10	28	332.036
10	29	411.139
10	30	307.095
10	31	498.847
10	32	232.511
11	1	206.642
11	2	146.029
11	3	390.905
11	4	192.942
11	5	171.796
11	6	186.095
11	7	176.839
11	8	352.445
11	9	140.839
11	10	191.869
11	11	210.591
11	12	278.642
11	13	238.307
11	14	227.423
11	15	195.263
11	16	211.029
11	17	272.964
11	18	182.088
11	19	268.839
11	20	184.168
11	21	236.788
11	22	492.818
11	23	187.409
11	24	560.022
11	25	240.584
11	26	343.642
11	27	241.533
11	28	1275.52
11	29	302.73
11	30	567.467
11	31	201.81
11	32	297
12	1	361.175
12	2	175.095
12	3	209.124
12	4	251.38
12	5	220.504
12	6	245.27
12	7	174.854
12	8	228.219
12	9	235.942
12	10	190.234
12	11	216.839
12	12	314.752
12	13	476.861
12	14	181.124
12	15	195.365
12	16	190.635
12	17	489.825
12	18	249.715
12	19	350.015
12	20	176.109
12	21	196.964
12	22	208.212
12	23	268.058
12	24	314.124
12	25	258.168
12	26	171.927
12	27	441.204
12	28	328.796
12	29	558.577
12	30	188.467
12	31	397.715
12	32	210.876
13	1	206.401
13	2	460.372
13	3	257.197
13	4	1104.53
13	5	253.81
13	6	877.504
13	7	190.672
13	8	207.277
13	9	205.102
13	10	309.891
13	11	250.715
13	12	1071.09
13	13	263.489
13	14	235.708
13	15	211.723
13	16	217.854
13	17	238.664
13	18	582.657
13	19	239.927
13	20	283.153
13	21	181.912
13	22	213.533
13	23	317.708
13	24	760.985
13	25	201.38
13	26	230.496
13	27	276.759
13	28	261.752
13	29	240.066
13	30	270.38
13	31	222.883
13	32	247.723
14	1	207.664
14	2	256.891
14	3	366.861
14	4	429.686
14	5	502.73
14	6	314.445
14	7	455.343
14	8	199.73
14	9	238.854
14	10	366.555
14	11	366
14	12	295.066
14	13	294.591
14	14	186.095
14	15	235.993
14	16	171.299
14	17	598.387
14	18	230.759
14	19	205.066
14	20	176.46
14	21	186.942
14	22	254.146
14	23	869.248
14	24	319.672
14	25	204.971
14	26	185.489
14	27	360.234
14	28	192.35
14	29	219.204
14	30	218.796
14	31	204.467
14	32	219.599
15	1	215.54
15	2	861.182
15	3	249.029
15	4	680.752
15	5	289.723
15	6	232.007
15	7	264.372
15	8	292.642
15	9	178.088
15	10	1118.82
15	11	254.153
15	12	300.964
15	13	181.38
15	14	181.255
15	15	264.883
15	16	300.015
15	17	273.832
15	18	307.81
15	19	194.066
15	20	244.445
15	21	233.847
15	22	674.38
15	23	242.234
15	24	217.504
15	25	187.182
15	26	233.394
15	27	178.219
15	28	257.591
15	29	200.204
15	30	194.891
15	31	184.547
15	32	462.161
16	1	305.956
16	2	340.825
16	3	380.08
16	4	346.036
16	5	606.803
16	6	199.445
16	7	707.007
16	8	241.029
16	9	311.467
16	10	313.044
16	11	324.927
16	12	190.051
16	13	290.993
16	14	175.949
16	15	767.124
16	16	250.467
16	17	224.883
16	18	152.007
16	19	200.803
16	20	255.599
16	21	807.993
16	22	247.985
16	23	320.036
16	24	191.321
16	25	302.073
16	26	193.891
16	27	165.65
16	28	192.117
16	29	174.635
16	30	246.891
16	31	230.372
16	32	194.234
17	1	278.628
17	2	598.109
17	3	318.511
17	4	209.088
17	5	282.613
17	6	263.766
17	7	281.745
17	8	310.307
17	9	195
17	10	217.219
17	11	194.533
17	12	219.058
17	13	224.876
17	14	265.358
17	15	267.774
17	16	302.292
17	17	189.715
17	18	308.066
17	19	238.62
17	20	646.657
17	21	223.285
17	22	215.46
17	23	189.146
17	24	163.927
17	25	195.197
17	26	243.803
17	27	198.073
17	28	220.723
17	29	167.613
17	30	383.745
17	31	222.569
17	32	192.496
18	1	413.693
18	2	275.964
18	3	709.839
18	4	226.015
18	5	688.533
18	6	205.606
18	7	473.365
18	8	240.365
18	9	342.372
18	10	178.124
18	11	242.036
18	12	188.453
18	13	799.912
18	14	197.277
18	15	171.182
18	16	170.285
18	17	201.54
18	18	226.372
18	19	606.365
18	20	248.569
18	21	322.241
18	22	169.672
18	23	202.299
18	24	266.38
18	25	199.518
18	26	152.781
18	27	163.949
18	28	206.526
18	29	217.883
18	30	186.109
18	31	321.19
18	32	151.35
19	1	260.533
19	2	233.723
19	3	295.292
19	4	295.569
19	5	298.131
19	6	304.664
19	7	202.19
19	8	668.263
19	9	210.781
19	10	200.956
19	11	233.015
19	12	255.628
19	13	326.54
19	14	216.504
19	15	149.175
19	16	262.978
19	17	193.854
19	18	763.314
19	19	235.898
19	20	207.35
19	21	203.642
19	22	231.883
19	23	261.613
19	24	895.153
19	25	249.942
19	26	187.255
19	27	158.803
19	28	397.117
19	29	176.35
19	30	248.307
19	31	177.38
19	32	212.117
20	1	753.832
20	2	231.117
20	3	697.934
20	4	230.701
20	5	534.416
20	6	230.65
20	7	198.036
20	8	279.036
20	9	298.139
20	10	151.905
20	11	885.438
20	12	244.993
20	13	198.839
20	14	165.65
20	15	202.467
20	16	252.766
20	17	573.912
20	18	284.92
20	19	289.796
20	20	173.328
20	21	234.453
20	22	283.015
20	23	788.423
20	24	310.496
20	25	247.088
20	26	181
20	27	240.051
20	28	192.511
20	29	300.518
20	30	186.774
20	31	206.883
20	32	215.139
21	1	400.146
21	2	291.343
21	3	394.964
21	4	358.102
21	5	257.438
21	6	465.861
21	7	176.453
21	8	755.971
21	9	358.022
21	10	292.686
21	11	286.401
21	12	282.277
21	13	179.818
21	14	233.92
21	15	177.285
21	16	748.431
21	17	310.701
21	18	183.168
21	19	170.489
21	20	262.781
21	21	255.467
21	22	909.628
21	23	266.62
21	24	298.299
21	25	191.54
21	26	461.474
21	27	188.905
21	28	224.27
21	29	195.657
21	30	237.832
21	31	194.504
21	32	257.606
22	1	1132.8
22	2	293.985
22	3	554.299
22	4	321.015
22	5	207.737
22	6	242.168
22	7	307.453
22	8	313.073
22	9	1079.57
22	10	241.08
22	11	291.015
22	12	189.336
22	13	239.891
22	14	287.883
22	15	282.431
22	16	218.555
22	17	405.861
22	18	144.781
22	19	308.591
22	20	326.124
22	21	855.124
22	22	285.912
22	23	233.511
22	24	193.321
22	25	251.599
22	26	195.686
22	27	273.92
22	28	175.343
22	29	256.613
22	30	227.453
22	31	514.555
22	32	222.073
23	1	482.657
23	2	468.796
23	3	311.869
23	4	879.993
23	5	235.73
23	6	881.599
23	7	234.635
23	8	566.905
23	9	385.569
23	10	327.255
23	11	170.343
23	12	330.248
23	13	186.073
23	14	951.569
23	15	200.708
23	16	258.591
23	17	224.964
23	18	221.219
23	19	291.109
23	20	1119.16
23	21	355.168
23	22	390.949
23	23	199.693
23	24	210.007
23	25	207.533
23	26	265.401
23	27	191.737
23	28	250.905
23	29	216.058
23	30	440.387
23	31	224.854
23	32	411.453
24	1	925.453
24	2	212.839
24	3	260.175
24	4	308.095
24	5	303.292
24	6	289.905
24	7	441.307
24	8	242.905
24	9	256.723
24	10	174.686
24	11	269.985
24	12	199.482
24	13	304.672
24	14	275.759
24	15	288.358
24	16	163.642
24	17	266.547
24	18	253.445
24	19	900.117
24	20	324.774
24	21	275.664
24	22	163.971
24	23	223.956
24	24	161.46
24	25	329.496
24	26	157.956
24	27	252.562
24	28	200.745
24	29	629.745
24	30	216.438
24	31	423.839
24	32	202.234

## Sheet: 1.5uM complexed
Raw array data				Processed data
Row	Column	Mean		tRNA	median (8 spots)	fraction(‰) after background substration
1	1	477.292		Yeast tRNA Ala (AGC)	1752.75	46.9627
1	2	793		Yeast tRNA Ala (TGC)	887.237	13.2554
1	3	478.81		Yeast tRNA Arg (ACG)	1445.6	35.0007
1	4	1219.53		Yeast tRNA Arg (CCG)	650.635	4.04089
1	5	571.62		Yeast tRNA Arg (CCT)	678.369	5.12097
1	6	1838.1		Yeast tRNA Arg (TCT)	1616.01	41.6373
1	7	555.467		Yeast tRNA Asn (GTT)	544.354	0
1	8	870.591		Yeast tRNA Asn (GTT)	1185.2	24.8594
1	9	564.146		Yeast tRNA Asp (GTC)	2446.38	73.9761
1	10	1299.02		Yeast tRNA Cys (GCA)	781.375	9.13258
1	11	745.883		Yeast tRNA Gln (CTG)	1303.4	29.463
1	12	553.526		Yeast tRNA Gln (TTG)	1298.28	29.2636
1	13	349.686		Yeast tRNA Glu (CTC)	767.957	8.60998
1	14	820.628		Yeast tRNA Glu (TTC)	762.197	8.38567
1	15	542.219		Yeast tRNA Gly (CCC)	528.978	0
1	16	1264.31		Yeast tRNA Gly (GCC)	1097.39	21.4398
1	17	438.088		Yeast tRNA Gly (TCC)	1054.04	19.7515
1	18	521.292		Yeast tRNA His (GTG)	764.197	8.46358
1	19	410.547		Yeast tRNA His (GTG)	1466.79	35.8261
1	20	1617.31		Yeast tRNA Ile (AAT)	986.978	17.1398
1	21	477.321		Yeast tRNA Ile (GAT)	755.055	8.10753
1	22	1599.17		Yeast tRNA Ile (TAT)	1003.66	17.7895
1	23	389.46		Yeast tRNA Leu (CAA)	848.945	11.7641
1	24	756.496		Yeast tRNA Leu (GAG)	884.635	13.154
1	25	606.964		Yeast tRNA Leu (TAA)	1624.87	41.9824
1	26	2502.66		Yeast tRNA Leu (TAG)	2290.81	67.9174
1	27	596.832		Yeast tRNA Lys (CTT)	1657.58	43.2565
1	28	1280.02		Yeast tRNA Lys (TTT)	1159.88	23.8734
1	29	432.861		Yeast tRNA Met (CAT)	676.774	5.05888
1	30	654.73		Yeast tRNA Met (CAT)	719.84	6.73606
1	31	889.533		Yeast tRNA Met (CAT)	2094.18	60.2597
1	32	889.825		Yeast tRNA Phe (GAA)	473.89	0
2	1	814.175		Yeast tRNA Pro (AGG)	712.179	6.43772
2	2	659.328		Yeast tRNA Pro (TGG)	1177.88	24.5746
2	3	753.299		Yeast tRNA SeC (TCA)	566.536	0.765678
2	4	818.095		Yeast tRNA Ser (AGA)	1920.04	53.478
2	5	501.737		Yeast tRNA Ser (CGA)	1764.1	47.4047
2	6	810.35		Yeast tRNA Ser (GCT)	654.704	4.19936
2	7	689.599		Yeast tRNA Ser (TGA)	1189.51	25.0274
2	8	544.241		Yeast tRNA Thr (AGT)	616.967	2.72969
2	9	1121.64		Yeast tRNA Thr (CGT)	552.752	0.228841
2	10	862.577		Yeast tRNA Thr (TGT)	685.865	5.41292
2	11	2176.12		Yeast tRNA Thr (TGT)	506.288	0
2	12	630.409		Yeast tRNA Trp (CCA)	645.292	3.83281
2	13	627.109		Yeast tRNA Tyr (GTA)	1542.21	38.7632
2	14	504.985		Yeast tRNA Val (AAC)	1305.74	29.5541
2	15	1325.83		Yeast tRNA Val (CAC)	660.219	4.41414
2	16	848.088		Yeast tRNA Val (TAC)	1084.77	20.9483
2	17	942.277
2	18	597.708
2	19	540.628
2	20	794.358
2	21	507.409
2	22	682.197
2	23	574.263
2	24	411.058
2	25	864.146
2	26	926.117
2	27	1173.5
2	28	602.226
2	29	714.693
2	30	571.635
2	31	2265.73
2	32	687.263
3	1	633.124
3	2	1294.31
3	3	610.474
3	4	1760.57
3	5	482.737
3	6	648.803
3	7	530.182
3	8	629.912
3	9	837.219
3	10	1319.44
3	11	1413.71
3	12	1042.77
3	13	585.226
3	14	742.664
3	15	594.204
3	16	1454.66
3	17	634.343
3	18	1466.02
3	19	515.394
3	20	1445.04
3	21	404.715
3	22	765.73
3	23	556.226
3	24	446.832
3	25	602.956
3	26	973.058
3	27	477.482
3	28	656.146
3	29	849.818
3	30	936.832
3	31	810.044
3	32	1018.39
4	1	703.496
4	2	800.088
4	3	592.423
4	4	745.277
4	5	634.022
4	6	484.328
4	7	957.942
4	8	545.409
4	9	1615.02
4	10	1379.08
4	11	1485.86
4	12	1112.42
4	13	1155.49
4	14	754.131
4	15	623.562
4	16	556.314
4	17	542.679
4	18	690.803
4	19	516.453
4	20	623.036
4	21	598.066
4	22	477.555
4	23	1229.19
4	24	381.277
4	25	1292.02
4	26	534.277
4	27	616.985
4	28	565.555
4	29	1997.3
4	30	747.839
4	31	1102.29
4	32	499.54
5	1	512.212
5	2	1780.5
5	3	520.095
5	4	743.387
5	5	481.839
5	6	599.168
5	7	627.912
5	8	508.737
5	9	687.818
5	10	1429.5
5	11	1436.87
5	12	1311.04
5	13	891.255
5	14	1321.67
5	15	583.788
5	16	583.745
5	17	432.234
5	18	1650.96
5	19	461.577
5	20	832.036
5	21	478.38
5	22	416.394
5	23	517.839
5	24	399.27
5	25	495.015
5	26	646.54
5	27	584.562
5	28	791.628
5	29	714.701
5	30	917.883
5	31	475.372
5	32	595.847
6	1	585.533
6	2	792.606
6	3	722.781
6	4	425.628
6	5	794.496
6	6	406.883
6	7	1703.14
6	8	462.38
6	9	742.708
6	10	1305.16
6	11	1646.04
6	12	1252.5
6	13	950.007
6	14	659.569
6	15	872.533
6	16	585.131
6	17	540.044
6	18	647.38
6	19	600.007
6	20	482.19
6	21	1344.83
6	22	368.569
6	23	1078.12
6	24	379.088
6	25	663.613
6	26	509.796
6	27	1581.31
6	28	550.307
6	29	957.869
6	30	436.942
6	31	603.19
6	32	599.35
7	1	439.131
7	2	744.613
7	3	732.883
7	4	653.241
7	5	565.715
7	6	519.971
7	7	807.65
7	8	701.577
7	9	648.146
7	10	1374.92
7	11	1413.8
7	12	1701.99
7	13	1025.24
7	14	945.292
7	15	886.635
7	16	1130.26
7	17	555.015
7	18	902.511
7	19	571.423
7	20	587.212
7	21	638.328
7	22	411.788
7	23	482.927
7	24	528.365
7	25	562.051
7	26	879.445
7	27	574.934
7	28	1030.87
7	29	510.336
7	30	576.212
7	31	500.606
7	32	1842.79
8	1	668.832
8	2	470.533
8	3	1113.65
8	4	675.153
8	5	1717.69
8	6	518.445
8	7	745.066
8	8	553.044
8	9	1200.28
8	10	1047.64
8	11	950.416
8	12	817.234
8	13	917.175
8	14	620
8	15	806.891
8	16	877.934
8	17	787.547
8	18	648.635
8	19	1407.96
8	20	494.715
8	21	1398.71
8	22	384.044
8	23	804.307
8	24	562.978
8	25	1501.78
8	26	576.38
8	27	802.591
8	28	447.526
8	29	571.737
8	30	540.81
8	31	767.161
8	32	629.394
9	1	444.372
9	2	512.015
9	3	687.131
9	4	675.854
9	5	898.964
9	6	748.942
9	7	672.204
9	8	931.847
9	9	971.752
9	10	1617
9	11	625.781
9	12	783.131
9	13	469.204
9	14	841.606
9	15	558.759
9	16	679.891
9	17	687.453
9	18	671.766
9	19	699.92
9	20	505.168
9	21	616.927
9	22	558.81
9	23	432.022
9	24	1467.57
9	25	625.737
9	26	1335.77
9	27	403.533
9	28	626.971
9	29	427.686
9	30	1612.44
9	31	662.088
9	32	817.117
10	1	994.431
10	2	469.766
10	3	1686.47
10	4	640.518
10	5	1407.59
10	6	1398.61
10	7	1275.07
10	8	1066.47
10	9	848.504
10	10	718.161
10	11	782.139
10	12	505.161
10	13	827.401
10	14	455.92
10	15	1278.88
10	16	633.109
10	17	1722.81
10	18	446.438
10	19	1182.04
10	20	456.657
10	21	865.854
10	22	520.431
10	23	546.029
10	24	649.19
10	25	1000.9
10	26	533.431
10	27	637.088
10	28	764.336
10	29	1008.34
10	30	575.803
10	31	1196.89
10	32	385.693
11	1	665.657
11	2	491.372
11	3	870.818
11	4	830.547
11	5	1195.92
11	6	1781.02
11	7	1610.37
11	8	1773.33
11	9	525.905
11	10	629.022
11	11	501.905
11	12	1006.99
11	13	611.066
11	14	569.504
11	15	558.058
11	16	859.401
11	17	760.781
11	18	474.54
11	19	530.949
11	20	709.788
11	21	497.65
11	22	2068.27
11	23	467.526
11	24	1594.61
11	25	483.978
11	26	754.416
11	27	543.796
11	28	2405.91
11	29	744.555
11	30	1120.61
11	31	415.555
11	32	686.956
12	1	1744.93
12	2	540.066
12	3	765.044
12	4	847.336
12	5	1172.05
12	6	2059.92
12	7	1088.49
12	8	819.715
12	9	901.942
12	10	505.628
12	11	885.679
12	12	865.153
12	13	1662.49
12	14	493.701
12	15	617.299
12	16	520.467
12	17	1446.15
12	18	490.015
12	19	982.898
12	20	507.088
12	21	682.898
12	22	759.752
12	23	528.358
12	24	664.08
12	25	821.489
12	26	438.701
12	27	1217.31
12	28	748.927
12	29	1503.74
12	30	631.825
12	31	689.08
12	32	424.599
13	1	739.321
13	2	1208.49
13	3	717.38
13	4	2483.26
13	5	1395.55
13	6	3901.06
13	7	1005.89
13	8	819.438
13	9	808.489
13	10	1081.75
13	11	662.387
13	12	2733.85
13	13	815.759
13	14	754.182
13	15	399.942
13	16	756.08
13	17	734.358
13	18	1005.44
13	19	487.146
13	20	1376.2
13	21	437.737
13	22	963.584
13	23	562.372
13	24	1465.68
13	25	474.737
13	26	662.569
13	27	542.197
13	28	867.102
13	29	517.511
13	30	1098.9
13	31	380.861
13	32	479.358
14	1	773.759
14	2	849.066
14	3	1405.42
14	4	1513.75
14	5	2565.72
14	6	1334.71
14	7	1834.11
14	8	673.496
14	9	1065.46
14	10	1011.17
14	11	946.051
14	12	847.788
14	13	1295.61
14	14	421.365
14	15	626.657
14	16	548.416
14	17	1626.36
14	18	709.153
14	19	545.818
14	20	652.978
14	21	627.066
14	22	650.701
14	23	1738.33
14	24	519.263
14	25	566.796
14	26	529.19
14	27	837.803
14	28	550.277
14	29	936.467
14	30	408.606
14	31	556.358
14	32	458.234
15	1	622.117
15	2	2099.93
15	3	1050.93
15	4	2981.87
15	5	1082.62
15	6	887.35
15	7	916.642
15	8	936.569
15	9	626.292
15	10	2734.9
15	11	667.109
15	12	953.08
15	13	489.066
15	14	708.015
15	15	645.182
15	16	713.387
15	17	606.051
15	18	1667.37
15	19	526.766
15	20	1282.12
15	21	555.635
15	22	1581.6
15	23	733.102
15	24	490.686
15	25	418.526
15	26	1106.42
15	27	446.693
15	28	1069.6
15	29	450.073
15	30	468.423
15	31	391.62
15	32	1442.34
16	1	1107.35
16	2	1114.03
16	3	2183.57
16	4	982.234
16	5	1945.63
16	6	673.022
16	7	1888.26
16	8	766.277
16	9	943.664
16	10	789.781
16	11	1315.88
16	12	541.577
16	13	638.496
16	14	485.066
16	15	1905.62
16	16	563.657
16	17	512.139
16	18	627.934
16	19	745.022
16	20	776.715
16	21	975.19
16	22	477.62
16	23	1647.8
16	24	441.65
16	25	968.058
16	26	466.766
16	27	868.847
16	28	435.511
16	29	605.095
16	30	479.314
16	31	1053.63
16	32	493.277
17	1	971.927
17	2	2626.2
17	3	824.65
17	4	697.752
17	5	743.708
17	6	739.139
17	7	870.058
17	8	1579.58
17	9	698.073
17	10	998.591
17	11	516.788
17	12	647.985
17	13	672.007
17	14	620.423
17	15	465.971
17	16	960.781
17	17	446.066
17	18	1505.71
17	19	635.365
17	20	2526.55
17	21	730.832
17	22	427.562
17	23	464.73
17	24	533.985
17	25	428.854
17	26	758.54
17	27	471.007
17	28	423.81
17	29	485.781
17	30	952.285
17	31	497.35
17	32	1073.16
18	1	1676.02
18	2	819.124
18	3	909.642
18	4	489.467
18	5	1601.3
18	6	603.803
18	7	2191.2
18	8	580.102
18	9	1422.81
18	10	609.234
18	11	707.693
18	12	493.912
18	13	2142.7
18	14	525.591
18	15	709.175
18	16	397.131
18	17	803.993
18	18	600.307
18	19	1106.19
18	20	567.175
18	21	1647.71
18	22	395.015
18	23	1077.53
18	24	464.438
18	25	956.62
18	26	350.62
18	27	628.839
18	28	432.175
18	29	1117.3
18	30	438.847
18	31	1250.95
18	32	400.803
19	1	674.226
19	2	561.365
19	3	483.168
19	4	784.628
19	5	728.766
19	6	1452.02
19	7	703.898
19	8	775.263
19	9	494.35
19	10	731.664
19	11	724.255
19	12	811.007
19	13	583.35
19	14	1067.83
19	15	394.08
19	16	606.686
19	17	649.234
19	18	1661.8
19	19	705.015
19	20	576.387
19	21	549.445
19	22	574.533
19	23	850.504
19	24	959.139
19	25	430.869
19	26	443.102
19	27	434.511
19	28	1072.19
19	29	583.942
19	30	1096.38
19	31	413.241
19	32	580.051
20	1	1768.83
20	2	464.307
20	3	945.504
20	4	625.985
20	5	2131.96
20	6	730.328
20	7	655.796
20	8	483.146
20	9	701.321
20	10	494.161
20	11	2372.88
20	12	641.036
20	13	788.547
20	14	387.168
20	15	563.569
20	16	615.343
20	17	2347.74
20	18	548.168
20	19	1971.53
20	20	546.876
20	21	1324.69
20	22	684.416
20	23	2655.07
20	24	726.547
20	25	789.759
20	26	429.964
20	27	1202.46
20	28	566.277
20	29	1327.33
20	30	410.861
20	31	446.022
20	32	419.555
21	1	587.131
21	2	854.869
21	3	715.343
21	4	1492.39
21	5	683.693
21	6	1759.37
21	7	523.606
21	8	1205.13
21	9	707.285
21	10	860.277
21	11	591.438
21	12	1359.3
21	13	436.54
21	14	542.423
21	15	494.226
21	16	2133.89
21	17	777.905
21	18	593.401
21	19	613.526
21	20	729.745
21	21	937.423
21	22	2332.73
21	23	702.102
21	24	1601.02
21	25	558.255
21	26	1122.59
21	27	548.964
21	28	1147.88
21	29	457.431
21	30	540.511
21	31	574.358
21	32	1220.42
22	1	1018.81
22	2	596.759
22	3	2839.85
22	4	744.124
22	5	562.058
22	6	586.453
22	7	751.285
22	8	883.883
22	9	2619.14
22	10	589.876
22	11	770.891
22	12	534.482
22	13	912.803
22	14	545.161
22	15	621.387
22	16	681.299
22	17	1822.44
22	18	489.511
22	19	1349.85
22	20	658.825
22	21	3079.83
22	22	799.774
22	23	570.438
22	24	564.372
22	25	1455.92
22	26	546.438
22	27	1291.39
22	28	562.985
22	29	628.307
22	30	511.489
22	31	1676.02
22	32	598.036
23	1	717.628
23	2	1348.34
23	3	750.956
23	4	2047.32
23	5	477.737
23	6	1648.44
23	7	661.92
23	8	3245.67
23	9	863.263
23	10	1453.2
23	11	480.431
23	12	670.912
23	13	428.599
23	14	2208.73
23	15	539.263
23	16	774.204
23	17	609.234
23	18	693.372
23	19	766.117
23	20	1272.83
23	21	714.423
23	22	2150.82
23	23	445.372
23	24	1049.29
23	25	652.263
23	26	1293.34
23	27	472.613
23	28	882.518
23	29	528.453
23	30	1404.9
23	31	543.854
23	32	1348.5
24	1	2701.56
24	2	552.175
24	3	469.803
24	4	463.241
24	5	707.161
24	6	597.715
24	7	1504.83
24	8	866.547
24	9	867.197
24	10	445.022
24	11	631.007
24	12	344.292
24	13	700.117
24	14	583.066
24	15	1163.46
24	16	406.124
24	17	1423.06
24	18	446.672
24	19	2880.04
24	20	568.292
24	21	511.036
24	22	500.81
24	23	532.803
24	24	381.139
24	25	1305.17
24	26	435.745
24	27	793.533
24	28	329.606
24	29	1172.54
24	30	448.161
24	31	1264.93
24	32	420.591

## Sheet: 3.0uM complexed
Raw array data				Processed data
Row	Column	Mean		tRNA	median (8 spots)	fraction(‰) after background substration
1	1	391.664		Yeast tRNA Ala (AGC)	2638.65	44.5091
1	2	1127.47		Yeast tRNA Ala (TGC)	1084.07	8.31303
1	3	471.051		Yeast tRNA Arg (ACG)	3993.45	76.0533
1	4	2556.98		Yeast tRNA Arg (CCG)	1278.74	12.8456
1	5	516.248		Yeast tRNA Arg (CCT)	1072.57	8.04528
1	6	2658.67		Yeast tRNA Arg (TCT)	1935.8	28.1443
1	7	415.372		Yeast tRNA Asn (GTT)	751.599	0.572062
1	8	781.372		Yeast tRNA Asn (GTT)	2409.07	39.1636
1	9	392.65		Yeast tRNA Asp (GTC)	3087.6	54.962
1	10	2184.12		Yeast tRNA Cys (GCA)	965.668	5.55633
1	11	606.985		Yeast tRNA Gln (CTG)	2363.39	38.1
1	12	522.854		Yeast tRNA Gln (TTG)	2039.11	30.5497
1	13	313.263		Yeast tRNA Glu (CTC)	1172.07	10.362
1	14	1092.54		Yeast tRNA Glu (TTC)	1445.92	16.7381
1	15	592.905		Yeast tRNA Gly (CCC)	1044.85	7.39989
1	16	1244.65		Yeast tRNA Gly (GCC)	2671	45.2623
1	17	414.474		Yeast tRNA Gly (TCC)	2298.13	36.5806
1	18	478.504		Yeast tRNA His (GTG)	609.146	0
1	19	405.161		Yeast tRNA His (GTG)	1702.56	22.7137
1	20	1567.84		Yeast tRNA Ile (AAT)	2030.11	30.3402
1	21	607.832		Yeast tRNA Ile (GAT)	947.025	5.12227
1	22	4094.12		Yeast tRNA Ile (TAT)	1341.55	14.3082
1	23	492.511		Yeast tRNA Leu (CAA)	1373.69	15.0565
1	24	1085.39		Yeast tRNA Leu (GAG)	895.924	3.93244
1	25	425.81		Yeast tRNA Leu (TAA)	1049.86	7.51656
1	26	2428.27		Yeast tRNA Leu (TAG)	2383.23	38.5621
1	27	781.905		Yeast tRNA Lys (CTT)	2946.74	51.6825
1	28	2560.93		Yeast tRNA Lys (TTT)	1574.91	19.7415
1	29	510.08		Yeast tRNA Met (CAT)	852.486	2.92105
1	30	1493.47		Yeast tRNA Met (CAT)	962.011	5.47118
1	31	444.08		Yeast tRNA Met (CAT)	5725.4	116.379
1	32	1012.08		Yeast tRNA Phe (GAA)	1073.71	8.07187
2	1	929.715		Yeast tRNA Pro (AGG)	1027.61	6.99854
2	2	760.482		Yeast tRNA Pro (TGG)	2246.62	35.3812
2	3	1177.93		Yeast tRNA SeC (TCA)	786.587	1.38672
2	4	981.255		Yeast tRNA Ser (AGA)	1751.92	23.8629
2	5	591.197		Yeast tRNA Ser (CGA)	716.514	0
2	6	830.883		Yeast tRNA Ser (GCT)	794.581	1.57283
2	7	953.219		Yeast tRNA Ser (TGA)	1311.34	13.6047
2	8	434.073		Yeast tRNA Thr (AGT)	1089.76	8.44551
2	9	1288.34		Yeast tRNA Thr (CGT)	615.12	0
2	10	711.942		Yeast tRNA Thr (TGT)	587.284	0
2	11	1945.39		Yeast tRNA Thr (TGT)	767.69	0.946727
2	12	512.555		Yeast tRNA Trp (CCA)	1646.89	21.4174
2	13	521.672		Yeast tRNA Tyr (GTA)	2268.07	35.8807
2	14	606.474		Yeast tRNA Val (AAC)	1753.86	23.9081
2	15	2199.13		Yeast tRNA Val (CAC)	1028.89	7.02845
2	16	756.511		Yeast tRNA Val (TAC)	1353.64	14.5896
2	17	1257.97
2	18	527.715
2	19	672.73
2	20	1009.72
2	21	652.314
2	22	1057.19
2	23	628.19
2	24	493.08
2	25	1243.29
2	26	968.62
2	27	3202.9
2	28	868.394
2	29	1900.83
2	30	661.708
2	31	2118.97
2	32	768.401
3	1	508.672
3	2	2874.14
3	3	659.672
3	4	2750.4
3	5	511.942
3	6	946.942
3	7	604.715
3	8	1123.83
3	9	544.504
3	10	564.438
3	11	570.854
3	12	1067.2
3	13	654.073
3	14	1303.14
3	15	889.372
3	16	1926.21
3	17	640.788
3	18	1740.78
3	19	703.234
3	20	3865.85
3	21	612.124
3	22	1202.77
3	23	438.818
3	24	686.825
3	25	788.029
3	26	2504.41
3	27	1001.17
3	28	1423.05
3	29	860.19
3	30	857.964
3	31	833.752
3	32	3054.54
4	1	1091.5
4	2	872.401
4	3	626.876
4	4	758.19
4	5	1057.26
4	6	549.394
4	7	2150.43
4	8	537.431
4	9	1786.23
4	10	359.394
4	11	468.423
4	12	497.146
4	13	2294.1
4	14	697.19
4	15	639.562
4	16	699.35
4	17	690.022
4	18	1003.96
4	19	780.38
4	20	999.117
4	21	624.927
4	22	518.774
4	23	1464.43
4	24	645.387
4	25	3443.03
4	26	804.058
4	27	1833.34
4	28	520.328
4	29	1803.91
4	30	644.818
4	31	2241.64
4	32	859.832
5	1	429.664
5	2	2546.8
5	3	550.956
5	4	989.08
5	5	589.168
5	6	1052.73
5	7	828.314
5	8	571.752
5	9	583.255
5	10	879.635
5	11	571.839
5	12	1237.93
5	13	721.81
5	14	1946.25
5	15	478.226
5	16	597.861
5	17	631.796
5	18	3892.77
5	19	737.226
5	20	1310.14
5	21	473.131
5	22	664.277
5	23	840.752
5	24	755
5	25	1100.06
5	26	1441.96
5	27	735.832
5	28	868.993
5	29	651.62
5	30	2161.32
5	31	739.555
5	32	1460.43
6	1	475.584
6	2	644.095
6	3	997.956
6	4	512.073
6	5	2010.31
6	6	550.38
6	7	2814.52
6	8	447.657
6	9	489.168
6	10	434.416
6	11	2125.99
6	12	583.591
6	13	539.92
6	14	601.219
6	15	1075.59
6	16	592.664
6	17	710.664
6	18	957.825
6	19	814.657
6	20	670.022
6	21	1664.34
6	22	637.343
6	23	3752.28
6	24	664.255
6	25	2141.69
6	26	567.81
6	27	1699.93
6	28	602.818
6	29	1813.61
6	30	606.876
6	31	1026.98
6	32	475.088
7	1	362.591
7	2	968.971
7	3	563.182
7	4	1026.85
7	5	810.482
7	6	603.365
7	7	753.438
7	8	888.38
7	9	551.533
7	10	1379.96
7	11	609.854
7	12	1681.58
7	13	450.482
7	14	576.708
7	15	595.27
7	16	2417
7	17	608.467
7	18	1713.39
7	19	643.533
7	20	813.175
7	21	977.102
7	22	688.46
7	23	977.241
7	24	761.117
7	25	802.007
7	26	922.854
7	27	681.482
7	28	1972.49
7	29	583.336
7	30	1239.54
7	31	439.263
7	32	1379.45
8	1	985.358
8	2	504.993
8	3	2141.94
8	4	676.657
8	5	2618.64
8	6	566.883
8	7	945.248
8	8	609.489
8	9	2043.71
8	10	678.416
8	11	578.73
8	12	511.314
8	13	1062.39
8	14	706.978
8	15	1528.29
8	16	772.343
8	17	812.058
8	18	817.891
8	19	2149.11
8	20	809.372
8	21	3710.2
8	22	635.511
8	23	1437.24
8	24	545.241
8	25	2077.21
8	26	727.029
8	27	1818.59
8	28	620.745
8	29	967.599
8	30	520.007
8	31	507.036
8	32	447.394
9	1	594.453
9	2	1039.21
9	3	772.409
9	4	1191.88
9	5	976.861
9	6	1159.01
9	7	595
9	8	2295.2
9	9	744.277
9	10	1867.48
9	11	456.204
9	12	640.628
9	13	620.555
9	14	2482.28
9	15	862.701
9	16	881.781
9	17	717.664
9	18	919.599
9	19	1079.98
9	20	865.372
9	21	1146.23
9	22	822.701
9	23	645.139
9	24	1600.39
9	25	880.905
9	26	2656.82
9	27	642.234
9	28	1365.79
9	29	456.343
9	30	1154.53
9	31	471.839
9	32	1489.01
10	1	2301.06
10	2	579.438
10	3	2600.04
10	4	649.109
10	5	1119.36
10	6	621.701
10	7	1053.63
10	8	899.496
10	9	821.445
10	10	1015.6
10	11	1248.51
10	12	691.314
10	13	1482.42
10	14	820.285
10	15	2790.51
10	16	820.723
10	17	2580.16
10	18	872.555
10	19	4165.91
10	20	839.686
10	21	1800.93
10	22	605.985
10	23	848.964
10	24	1093.41
10	25	2372.66
10	26	1352.89
10	27	1134.42
10	28	527.985
10	29	699.584
10	30	429.737
10	31	1476.77
10	32	511.577
11	1	889.139
11	2	775.124
11	3	823.81
11	4	1144.43
11	5	582.445
11	6	2402.09
11	7	709.153
11	8	2935.41
11	9	637.993
11	10	1905.11
11	11	1398.76
11	12	2554.97
11	13	1048.41
11	14	918.219
11	15	922.467
11	16	1864.53
11	17	1334.26
11	18	990.153
11	19	1333.25
11	20	973.394
11	21	969.949
11	22	2004.64
11	23	879.27
11	24	4236.69
11	25	1163.31
11	26	2527.14
11	27	722.847
11	28	1580.66
11	29	492.212
11	30	1224.62
11	31	601.35
11	32	747.584
12	1	2339.31
12	2	566.365
12	3	947.109
12	4	675.766
12	5	1179.66
12	6	1168.67
12	7	765.051
12	8	913.518
12	9	1408.83
12	10	1765.29
12	11	1839.79
12	12	1198.58
12	13	3286.39
12	14	1184.83
12	15	1071.67
12	16	995.766
12	17	4125.87
12	18	984.482
12	19	2279.87
12	20	936.912
12	21	2078.4
12	22	1199.19
12	23	1163.91
12	24	1912.34
12	25	1599.17
12	26	1218.67
12	27	1004.15
12	28	778.825
12	29	1981.55
12	30	713.299
12	31	1229.39
12	32	460.686
13	1	721.131
13	2	698.248
13	3	618.679
13	4	1003.54
13	5	737.905
13	6	2763.51
13	7	570.241
13	8	783.693
13	9	582.745
13	10	807.161
13	11	779.526
13	12	1920.79
13	13	993.139
13	14	1434.14
13	15	826.321
13	16	1331.98
13	17	2035.1
13	18	1354.47
13	19	940.051
13	20	2037.95
13	21	1729.77
13	22	1840.19
13	23	968
13	24	4881.15
13	25	1127.83
13	26	1118.75
13	27	750.438
13	28	1236.98
13	29	652.248
13	30	1979.8
13	31	587.482
13	32	1168.86
14	1	662.314
14	2	451.365
14	3	1160.12
14	4	916.745
14	5	1897.54
14	6	815.869
14	7	661.109
14	8	437.934
14	9	792.533
14	10	701.102
14	11	1219.79
14	12	670.883
14	13	1264.37
14	14	601.518
14	15	782.168
14	16	955.934
14	17	5377.11
14	18	1278.51
14	19	875.496
14	20	991.949
14	21	1064.15
14	22	1358.72
14	23	1162.3
14	24	1187.56
14	25	1187.65
14	26	636.095
14	27	2448.05
14	28	676.328
14	29	1121.63
14	30	672.489
14	31	1060.76
14	32	655.701
15	1	422.876
15	2	1021.83
15	3	778.482
15	4	2961.02
15	5	725.204
15	6	722.942
15	7	470.81
15	8	906.219
15	9	502.759
15	10	2012.94
15	11	627.847
15	12	745.453
15	13	559.27
15	14	851.504
15	15	708.445
15	16	1451.29
15	17	1529.66
15	18	2654.08
15	19	758.54
15	20	1992.5
15	21	917.832
15	22	4995.58
15	23	1141.34
15	24	902.015
15	25	807.949
15	26	1314.3
15	27	740.985
15	28	1654.35
15	29	562.584
15	30	842.818
15	31	623.022
15	32	2604.04
16	1	1093.42
16	2	791.336
16	3	1877.88
16	4	811.569
16	5	711.876
16	6	394.255
16	7	1006.91
16	8	638.401
16	9	1212.5
16	10	618.007
16	11	1300.56
16	12	416.022
16	13	553.044
16	14	576.482
16	15	2298.73
16	16	813.489
16	17	1037.88
16	18	1004.1
16	19	1041.55
16	20	1509.77
16	21	1321.84
16	22	1351.29
16	23	2274.05
16	24	680.65
16	25	2831.55
16	26	617.336
16	27	987.088
16	28	551.752
16	29	915.956
16	30	638.453
16	31	1573.72
16	32	814.591
17	1	856.073
17	2	3211.93
17	3	831.759
17	4	867.277
17	5	457.372
17	6	1020.83
17	7	957.92
17	8	2176.81
17	9	701.328
17	10	823.153
17	11	537.416
17	12	887.555
17	13	675.496
17	14	1311.9
17	15	770.672
17	16	1754.24
17	17	734.73
17	18	2467.42
17	19	1002.15
17	20	5695.73
17	21	1332.52
17	22	970
17	23	889.533
17	24	800.562
17	25	1001.2
17	26	1633.34
17	27	495.73
17	28	915.65
17	29	562.088
17	30	2568.23
17	31	678.518
17	32	1429.56
18	1	2359.33
18	2	848.839
18	3	766.058
18	4	545.365
18	5	1077.89
18	6	728.438
18	7	3411.68
18	8	833.445
18	9	1551.42
18	10	479.927
18	11	657.912
18	12	630.65
18	13	2256.05
18	14	707.453
18	15	935.197
18	16	758.453
18	17	1016.24
18	18	1431.39
18	19	1300.84
18	20	1373.49
18	21	2739.88
18	22	715.847
18	23	1942.67
18	24	591.38
18	25	1277.71
18	26	615.431
18	27	942.876
18	28	614.876
18	29	1350.88
18	30	719.299
18	31	2030.25
18	32	574.496
19	1	650.212
19	2	899.701
19	3	556.715
19	4	1184.01
19	5	1017.69
19	6	2109.63
19	7	893.591
19	8	704.482
19	9	552.54
19	10	910.146
19	11	789.387
19	12	1440.54
19	13	771.555
19	14	1839.74
19	15	539.358
19	16	811.839
19	17	885.591
19	18	5974.27
19	19	1444.04
19	20	1099.61
19	21	1123.34
19	22	973.19
19	23	1237.1
19	24	952.971
19	25	569.241
19	26	1032.91
19	27	645.533
19	28	2635.19
19	29	785.788
19	30	1117.1
19	31	625.752
19	32	1006.36
20	1	725.445
20	2	546.942
20	3	1211.78
20	4	943.891
20	5	3499.69
20	6	813.781
20	7	845.285
20	8	509.299
20	9	686.248
20	10	629.234
20	11	2467.74
20	12	786.679
20	13	967.701
20	14	769.496
20	15	1077.84
20	16	751.81
20	17	1272.95
20	18	1841.31
20	19	3343.98
20	20	857.942
20	21	2375.84
20	22	1130.49
20	23	5755.08
20	24	971.978
20	25	1197.34
20	26	772.642
20	27	1576.1
20	28	850.08
20	29	2040.27
20	30	624.591
20	31	851.102
20	32	523.766
21	1	565.328
21	2	1361.18
21	3	1166.15
21	4	2489.9
21	5	1015.85
21	6	721.153
21	7	605.467
21	8	1372.05
21	9	789.19
21	10	1483.95
21	11	745.394
21	12	1753.47
21	13	596.066
21	14	806.993
21	15	836.358
21	16	3000.96
21	17	1000.4
21	18	1292.45
21	19	1104.83
21	20	1089.53
21	21	1584.37
21	22	1465.59
21	23	1550.07
21	24	3153.6
21	25	817.365
21	26	3152.1
21	27	816.08
21	28	1473.76
21	29	613.898
21	30	1150.78
21	31	767.942
21	32	1745.52
22	1	1295.85
22	2	1079.43
22	3	4027.49
22	4	1089.8
22	5	904.387
22	6	544.905
22	7	1225.82
22	8	1215.71
22	9	2626.77
22	10	819.161
22	11	963.635
22	12	688.847
22	13	1139.22
22	14	782.044
22	15	1857.2
22	16	1101.02
22	17	3954.36
22	18	953.241
22	19	2771.58
22	20	1106.98
22	21	6614.04
22	22	1305.7
22	23	1051.82
22	24	1261.96
22	25	1612.2
22	26	1011.39
22	27	2331.15
22	28	697.08
22	29	1114.5
22	30	631.854
22	31	2706.81
22	32	927.832
23	1	1375.57
23	2	2949.34
23	3	1368.09
23	4	944.496
23	5	636.642
23	6	1361.79
23	7	1166.47
23	8	4638.61
23	9	1170.1
23	10	1824.84
23	11	618.095
23	12	831.555
23	13	779.533
23	14	3221.93
23	15	1061.44
23	16	1340.88
23	17	1413.58
23	18	1175.8
23	19	1645.7
23	20	1388.33
23	21	1704.66
23	22	3349.26
23	23	793.781
23	24	2350.93
23	25	900.613
23	26	1697.61
23	27	802.044
23	28	1362.48
23	29	859.92
23	30	2068.31
23	31	1031.19
23	32	2622.88
24	1	4520.9
24	2	1409.09
24	3	859.686
24	4	519.19
24	5	1256.17
24	6	700.861
24	7	3033.69
24	8	1452.56
24	9	1061.8
24	10	734.766
24	11	1013.88
24	12	489.109
24	13	1857.25
24	14	1016.51
24	15	2812.57
24	16	874.226
24	17	3074.09
24	18	976.467
24	19	6403.24
24	20	1228.68
24	21	1100.96
24	22	1131.63
24	23	968.526
24	24	886.168
24	25	2622.15
24	26	785.08
24	27	1315.9
24	28	616.526
24	29	2947.85
24	30	814.956
24	31	1909.4
24	32	954.577

## Sheet: 5.0uM complexed
Raw array data				Processed data
Row	Column	Mean		tRNA	median (8 spots)	fraction(‰) after background substration
1	1	417.562		Yeast tRNA Ala (AGC)	2329.9	38.9025
1	2	998.153		Yeast tRNA Ala (TGC)	881.288	2.54526
1	3	708.036		Yeast tRNA Arg (ACG)	3539.68	69.2657
1	4	2253.31		Yeast tRNA Arg (CCG)	1310.31	13.3129
1	5	659.277		Yeast tRNA Arg (CCT)	1093.86	7.88042
1	6	2582.21		Yeast tRNA Arg (TCT)	1686.57	22.7562
1	7	685.248		Yeast tRNA Asn (GTT)	793.573	0.343768
1	8	903.051		Yeast tRNA Asn (GTT)	2516.09	43.5755
1	9	616.839		Yeast tRNA Asp (GTC)	3057.35	57.1602
1	10	2092.26		Yeast tRNA Cys (GCA)	912.846	3.3373
1	11	670.08		Yeast tRNA Gln (CTG)	2376.49	40.0719
1	12	521.839		Yeast tRNA Gln (TTG)	2356.1	39.5602
1	13	341.431		Yeast tRNA Glu (CTC)	1300.54	13.0676
1	14	1071.35		Yeast tRNA Glu (TTC)	1451.15	16.8477
1	15	755.839		Yeast tRNA Gly (CCC)	1044.51	6.64182
1	16	1192.89		Yeast tRNA Gly (GCC)	2973.67	55.0599
1	17	418.358		Yeast tRNA Gly (TCC)	1792.44	25.4133
1	18	458.781		Yeast tRNA His (GTG)	659.434	0
1	19	523.781		Yeast tRNA His (GTG)	1436.69	16.4848
1	20	1252.75		Yeast tRNA Ile (AAT)	2357.19	39.5876
1	21	833.431		Yeast tRNA Ile (GAT)	954.354	4.37906
1	22	3822.62		Yeast tRNA Ile (TAT)	1165.98	9.69041
1	23	625.723		Yeast tRNA Leu (CAA)	1106.73	8.2034
1	24	1108.2		Yeast tRNA Leu (GAG)	944.018	4.11964
1	25	574.62		Yeast tRNA Leu (TAA)	1101.33	8.06792
1	26	1553.74		Yeast tRNA Leu (TAG)	1823.23	26.1862
1	27	851.584		Yeast tRNA Lys (CTT)	2428.04	41.3656
1	28	1922.77		Yeast tRNA Lys (TTT)	1790.64	25.3682
1	29	560.781		Yeast tRNA Met (CAT)	879.803	2.50797
1	30	1018.85		Yeast tRNA Met (CAT)	843.967	1.60856
1	31	503.314		Yeast tRNA Met (CAT)	6356.81	139.97
1	32	697.569		Yeast tRNA Phe (GAA)	1216.85	10.9671
2	1	850.774		Yeast tRNA Pro (AGG)	943.343	4.1027
2	2	997.234		Yeast tRNA Pro (TGG)	1711.38	23.3788
2	3	1191.06		Yeast tRNA SeC (TCA)	732.131	0
2	4	1441.69		Yeast tRNA Ser (AGA)	1743.34	24.181
2	5	759.635		Yeast tRNA Ser (CGA)	1085.38	7.66763
2	6	1209.18		Yeast tRNA Ser (GCT)	594.135	0
2	7	909.832		Yeast tRNA Ser (TGA)	1440.15	16.5715
2	8	595.102		Yeast tRNA Thr (AGT)	1244.61	11.6639
2	9	1151.62		Yeast tRNA Thr (CGT)	769.909	0
2	10	1032.03		Yeast tRNA Thr (TGT)	581.694	0
2	11	1746.77		Yeast tRNA Thr (TGT)	823.288	1.08956
2	12	621.635		Yeast tRNA Trp (CCA)	1849.4	26.8431
2	13	562.518		Yeast tRNA Tyr (GTA)	2398.88	40.6337
2	14	695.73		Yeast tRNA Val (AAC)	1588.52	20.2954
2	15	2455.26		Yeast tRNA Val (CAC)	1140.62	9.05398
2	16	889.109		Yeast tRNA Val (TAC)	1587.51	20.27
2	17	922.394
2	18	540.898
2	19	778.387
2	20	1224.13
2	21	903.985
2	22	1388.96
2	23	734.533
2	24	571.423
2	25	796.197
2	26	972.62
2	27	2191.02
2	28	970.255
2	29	1520.85
2	30	598.292
2	31	1507.25
2	32	707.642
3	1	633.08
3	2	2155.65
3	3	914.35
3	4	2431.47
3	5	838.416
3	6	956.796
3	7	742.168
3	8	1087.87
3	9	760.591
3	10	656.482
3	11	688.19
3	12	898.453
3	13	852.781
3	14	1180.34
3	15	1071.53
3	16	2025.93
3	17	758.861
3	18	1384.98
3	19	759.445
3	20	3382.34
3	21	770.212
3	22	1062.41
3	23	622.467
3	24	748.891
3	25	789.343
3	26	2014.32
3	27	987.81
3	28	1090.58
3	29	845.161
3	30	848.423
3	31	852.365
3	32	2372.94
4	1	1092.07
4	2	1059.23
4	3	820.372
4	4	904.679
4	5	954.343
4	6	682.168
4	7	1710.44
4	8	706.526
4	9	1546.22
4	10	508.131
4	11	559.54
4	12	604.934
4	13	1963.58
4	14	759.445
4	15	662.387
4	16	812.161
4	17	713.73
4	18	947.365
4	19	730.993
4	20	1034.87
4	21	810.277
4	22	656.285
4	23	1384.54
4	24	656.942
4	25	2112.5
4	26	866.664
4	27	1731.9
4	28	683.518
4	29	1559.21
4	30	876.474
4	31	2217.09
4	32	998.219
5	1	712.956
5	2	2336.39
5	3	774.686
5	4	955.62
5	5	732.715
5	6	1047.28
5	7	1064.98
5	8	627.343
5	9	666
5	10	794.08
5	11	591.387
5	12	1093.29
5	13	710.825
5	14	1567.23
5	15	574.504
5	16	631.628
5	17	735.328
5	18	3030.78
5	19	636.993
5	20	1105.26
5	21	635.934
5	22	823.942
5	23	1143.26
5	24	790.277
5	25	1013.51
5	26	1178.62
5	27	837.482
5	28	907.635
5	29	859.197
5	30	2479.88
5	31	933.431
5	32	1788.15
6	1	677.27
6	2	947.839
6	3	990.781
6	4	705.861
6	5	1740.84
6	6	689.153
6	7	2323.4
6	8	650.927
6	9	500.044
6	10	580.978
6	11	1681.12
6	12	686.788
6	13	611.496
6	14	623.299
6	15	891.825
6	16	573.569
6	17	688.686
6	18	1110.51
6	19	629.781
6	20	615.985
6	21	1467.59
6	22	831.08
6	23	3620.36
6	24	814.701
6	25	1738.3
6	26	732
6	27	1623.57
6	28	1016.11
6	29	2074.73
6	30	957.73
6	31	1322.28
6	32	774.073
7	1	517.547
7	2	916.847
7	3	808.642
7	4	1095.66
7	5	1083.83
7	6	692.891
7	7	871.65
7	8	804.803
7	9	567.255
7	10	1138.11
7	11	702.825
7	12	1482.91
7	13	500.46
7	14	552.314
7	15	586.19
7	16	1741.63
7	17	540.985
7	18	997.905
7	19	585.526
7	20	808.759
7	21	1004.94
7	22	853.927
7	23	1241.33
7	24	892.204
7	25	795.628
7	26	980.401
7	27	1013.93
7	28	2552.29
7	29	914.511
7	30	1925.73
7	31	706.664
7	32	2089.08
8	1	981.482
8	2	685.066
8	3	1844.04
8	4	763.993
8	5	2239.41
8	6	685.927
8	7	1092.26
8	8	667.365
8	9	1632.17
8	10	679.715
8	11	621.54
8	12	582.46
8	13	766.511
8	14	545.584
8	15	1132.23
8	16	749.752
8	17	604.307
8	18	549.467
8	19	1414.29
8	20	779.876
8	21	3399.11
8	22	700.701
8	23	1348.56
8	24	742.715
8	25	1863.1
8	26	863.036
8	27	2497.29
8	28	1039.83
8	29	1298.35
8	30	915.927
8	31	1140.46
8	32	970.474
9	1	863.19
9	2	1111.52
9	3	946.891
9	4	780.182
9	5	983.628
9	6	870.854
9	7	603.964
9	8	1515.56
9	9	756.876
9	10	1626.37
9	11	454.81
9	12	623.197
9	13	552.328
9	14	1638.87
9	15	645.044
9	16	692.92
9	17	544.343
9	18	718.445
9	19	943.73
9	20	833.591
9	21	1319.34
9	22	823.022
9	23	725.62
9	24	1718.17
9	25	1128.28
9	26	2739.37
9	27	958.197
9	28	1910.66
9	29	786.182
9	30	2400.95
9	31	1041.66
9	32	3020.29
10	1	2057.91
10	2	768.796
10	3	2306.39
10	4	692.737
10	5	953.088
10	6	667.533
10	7	997.08
10	8	939.088
10	9	665.818
10	10	668.234
10	11	818.803
10	12	606.161
10	13	1227.14
10	14	708.175
10	15	1755.65
10	16	613.664
10	17	1459.1
10	18	799.365
10	19	3458.99
10	20	729.73
10	21	1286.29
10	22	666.438
10	23	1033.39
10	24	1324.74
10	25	2626.72
10	26	1185.53
10	27	1364.5
10	28	941.854
10	29	1182.04
10	30	1133.86
10	31	3458.72
10	32	1074.43
11	1	1040.49
11	2	905.949
11	3	983.365
11	4	932.343
11	5	717.934
11	6	1547.2
11	7	724.46
11	8	2299.93
11	9	561.102
11	10	600.869
11	11	562.277
11	12	1666.07
11	13	759.35
11	14	752.496
11	15	662.401
11	16	1021.48
11	17	1029.59
11	18	812.985
11	19	1240.55
11	20	768.19
11	21	747.628
11	22	1866.59
11	23	1032.21
11	24	4617.8
11	25	1214.83
11	26	2143.01
11	27	842.387
11	28	2457.38
11	29	1230.77
11	30	3404.05
11	31	1317.46
11	32	1830.11
12	1	2369.39
12	2	805.737
12	3	1007.71
12	4	734.628
12	5	1143.4
12	6	1544.94
12	7	891.839
12	8	1021.47
12	9	870.752
12	10	456.482
12	11	1306.3
12	12	832.263
12	13	1953.74
12	14	561.664
12	15	718
12	16	802.511
12	17	4016.53
12	18	812.219
12	19	1485.53
12	20	730.022
12	21	954.109
12	22	1041.5
12	23	1129.17
12	24	2524.52
12	25	1835.2
12	26	886.672
12	27	1255.37
12	28	1091.7
12	29	4048.53
12	30	1454.23
12	31	2748.31
12	32	797.934
13	1	1017.86
13	2	1222.38
13	3	877.292
13	4	1325.07
13	5	1214.85
13	6	4245.38
13	7	944.489
13	8	895.263
13	9	577.657
13	10	759.336
13	11	841.35
13	12	1890.31
13	13	834.818
13	14	963.219
13	15	506.577
13	16	1145.98
13	17	1721.02
13	18	1332.38
13	19	852.679
13	20	2392.06
13	21	790.161
13	22	2251.22
13	23	1176.02
13	24	6418.07
13	25	1257.42
13	26	1281.13
13	27	1054.41
13	28	1675.31
13	29	1258.23
13	30	2668.45
13	31	934.234
13	32	1247.29
14	1	864.343
14	2	840.978
14	3	1654.22
14	4	1426.58
14	5	2600.54
14	6	1165.03
14	7	1101.33
14	8	622.146
14	9	978.153
14	10	787.241
14	11	1460.1
14	12	810.54
14	13	1652.88
14	14	539.285
14	15	639.416
14	16	898.139
14	17	5031.67
14	18	1157.99
14	19	1035.46
14	20	1165.88
14	21	1130.43
14	22	1656.88
14	23	1412.66
14	24	1578.37
14	25	1425.16
14	26	847.555
14	27	3048.74
14	28	1013.67
14	29	1502.44
14	30	810.577
14	31	1208.09
14	32	825.693
15	1	885.431
15	2	1230.48
15	3	1354.5
15	4	3237.08
15	5	1254.61
15	6	1142.83
15	7	941.044
15	8	1306.66
15	9	1644.53
15	10	1809.49
15	11	981.847
15	12	1250.65
15	13	773.328
15	14	1092.01
15	15	734.102
15	16	1709.85
15	17	1400.53
15	18	2509.37
15	19	874.672
15	20	2364.89
15	21	1101.73
15	22	5820.76
15	23	1172.28
15	24	1032.46
15	25	949.956
15	26	1449.19
15	27	850.869
15	28	2158.82
15	29	665.635
15	30	1093.21
15	31	664.628
15	32	2898.6
16	1	1747.96
16	2	1659.8
16	3	2401.66
16	4	1088.55
16	5	1069.44
16	6	911.65
16	7	1126.69
16	8	971.745
16	9	1464.08
16	10	706.241
16	11	1493.37
16	12	618.387
16	13	754.591
16	14	603.869
16	15	1836.97
16	16	818.599
16	17	1233.61
16	18	1007.88
16	19	1330.13
16	20	1838.32
16	21	1518.44
16	22	1551.26
16	23	2443.22
16	24	760.628
16	25	2872.42
16	26	787.708
16	27	1336.31
16	28	672.358
16	29	1102.13
16	30	991.409
16	31	1933.19
16	32	768.095
17	1	1490.39
17	2	3375.88
17	3	1147.34
17	4	1104.8
17	5	796.708
17	6	1158.51
17	7	993.234
17	8	1746.94
17	9	712.599
17	10	951.839
17	11	493.971
17	12	849.708
17	13	580.555
17	14	1346.13
17	15	623.088
17	16	1650.43
17	17	712.788
17	18	2749.89
17	19	1086.69
17	20	6397.26
17	21	1588.43
17	22	1112.55
17	23	1151.63
17	24	1191.93
17	25	1043.19
17	26	2083.73
17	27	608.08
17	28	1105.37
17	29	715.489
17	30	3427.49
17	31	1123.48
17	32	1849
18	1	2556.12
18	2	1298.63
18	3	1370.88
18	4	725.993
18	5	956.292
18	6	848.839
18	7	3014.98
18	8	759.124
18	9	1450.37
18	10	489.504
18	11	554.92
18	12	651.606
18	13	1774.71
18	14	611.584
18	15	868.569
18	16	541.832
18	17	1150.81
18	18	1523.13
18	19	1523.63
18	20	1387.51
18	21	2412.85
18	22	781.255
18	23	2152.36
18	24	1399.98
18	25	1348.49
18	26	673.219
18	27	1151.92
18	28	1015.47
18	29	1878.42
18	30	957.109
18	31	2890.62
18	32	576.774
19	1	1229.35
19	2	1376.15
19	3	879.854
19	4	1277.17
19	5	1067.78
19	6	1869.59
19	7	694.482
19	8	768.628
19	9	474.898
19	10	751.591
19	11	591.431
19	12	1399.14
19	13	612.445
19	14	1569.72
19	15	497.949
19	16	596.693
19	17	824.898
19	18	5972.38
19	19	1197.82
19	20	1029.31
19	21	993.226
19	22	1189.73
19	23	1733.12
19	24	1458.9
19	25	587.766
19	26	1078.29
19	27	699.431
19	28	3162.19
19	29	866.781
19	30	1680.88
19	31	742.927
19	32	1370.92
20	1	1526.79
20	2	900.292
20	3	987.212
20	4	915.073
20	5	3190.79
20	6	707.124
20	7	704.752
20	8	395.796
20	9	489.745
20	10	456.956
20	11	1710.58
20	12	613.182
20	13	902.27
20	14	502.526
20	15	826.007
20	16	555.964
20	17	1288.26
20	18	1332.79
20	19	2354.4
20	20	713.65
20	21	2394.99
20	22	1041.24
20	23	6387.57
20	24	1233.58
20	25	1184.58
20	26	782.058
20	27	1606.38
20	28	892.394
20	29	2619.66
20	30	669.555
20	31	1303.2
20	32	603.693
21	1	828.394
21	2	1323.9
21	3	975.708
21	4	2193.12
21	5	828.788
21	6	883.956
21	7	484.533
21	8	920.372
21	9	605.511
21	10	1173.59
21	11	548.387
21	12	1607.32
21	13	478.752
21	14	563.562
21	15	570.46
21	16	1878.63
21	17	847.416
21	18	928.533
21	19	898.255
21	20	1083.17
21	21	1670.48
21	22	1421.39
21	23	1500.37
21	24	2593.65
21	25	814.613
21	26	2811.91
21	27	797.788
21	28	1672.57
21	29	710.555
21	30	1387.41
21	31	1008.41
21	32	2186.61
22	1	1105.34
22	2	924.234
22	3	3099.72
22	4	800.19
22	5	754.241
22	6	472.956
22	7	1103.41
22	8	972.401
22	9	1725.61
22	10	603.066
22	11	800.876
22	12	495.628
22	13	838.226
22	14	549.591
22	15	1461.49
22	16	665.146
22	17	2229.9
22	18	655.46
22	19	2388.09
22	20	1002.04
22	21	6397.07
22	22	1132.43
22	23	1062.74
22	24	1015.03
22	25	1702.85
22	26	894.336
22	27	2320.15
22	28	655.401
22	29	1215.69
22	30	722.642
22	31	3743.6
22	32	1028.57
23	1	1135.71
23	2	2396.09
23	3	884.883
23	4	983.409
23	5	492.088
23	6	1097.32
23	7	841.679
23	8	3755.61
23	9	728.92
23	10	1549.14
23	11	414.358
23	12	591.577
23	13	628.051
23	14	1908.77
23	15	615.591
23	16	867.869
23	17	808.912
23	18	1069.52
23	19	1784.2
23	20	1504.21
23	21	1603.37
23	22	2522.33
23	23	570.686
23	24	2057.39
23	25	786.343
23	26	1351.05
23	27	696.46
23	28	1354.3
23	29	984.168
23	30	2044.74
23	31	1002.31
23	32	3263.95
24	1	3304.39
24	2	857.073
24	3	722.54
24	4	444.314
24	5	1125.26
24	6	555.175
24	7	2579.04
24	8	1009.8
24	9	923.423
24	10	517.934
24	11	830.219
24	12	372.058
24	13	1442.2
24	14	653.146
24	15	1656.2
24	16	499.547
24	17	2396.92
24	18	935.876
24	19	6326.04
24	20	971.54
24	21	1053.56
24	22	880.796
24	23	787.095
24	24	741.839
24	25	2242.56
24	26	531.905
24	27	1218.01
24	28	594.577
24	29	3182.44
24	30	719.883
24	31	1741.65
24	32	830.131
