# Supplementary material for: MIST, a Novel Approach to Reveal Hidden Substrate Specificity in Aminoacyl-tRNA Synthetases
Source: PLoS One. 2015 Jun 11;10(6):e0130042. doi: 10.1371/journal.pone.0130042 (PMC4465971; doi:10.1371/journal.pone.0130042)
Supplement: S3 File — (XLSX) [file pone.0130042.s003.xlsx]

## Sheet: tRNA features
tRNA	gene copy number	Full Sequence	#34	#35	#36	#38	#73	size (nt)
Yeast tRNA Ala (AGC)	11	GGGCGTGTGGCGTAGTCGGTAGCGCGCTCCCTTAGCATGGGAGAGGTCTCCGGTTCGATTCCGGACTCGTCCA	A	G	C	T	A	73
Yeast tRNA Arg (ACG)	1	TTCCTCGTGGCCCAATGGTCACGGCGTCTGGCTACGAACCAGGAGATTCCAGGTTCGAGTCCTGGCGGGGAAG	A	C	G	A	G	73
Yeast tRNA Arg (CCG)	1	GCTCCTCTAGTGCAATGGTTAGCATGCATTCTTCCGGTGGCTGTGATCCGGGTTCGAGTCCCGGGAGGAGCT	C	C	G	T	T	72
Yeast tRNA Arg (CCT)	1	GTTCCGTTGGCGTAATGGTAACGCGTCTCCCTCCTAAGGAGAAGACTGCGGGTTCGAGTCCCGTACGGAACG	C	C	T	A	G	72
Yeast tRNA Arg (TCT)	11	GCTCGCGTGGCGTAATGGCAACGCGTCTGACTTCTAATCAGAAGATTATGGGTTCGACCCCCATCGTGAGTG	T	C	T	A	G	72
Yeast tRNA Asn (GTT)#1	10	GACTCCATGGCCAAGTTGGTTAAGGCGTGCGACTGTTAATCGCAAGATCGTGAGTTCAACCCTCACTGGGGTCG	G	T	T	A	G	74
Yeast tRNA Asp (GTC)	15	TCCGTGATAGTTTAATGGTCAGAATGGGCGCTTGTCGCGTGCCAGATCGGGGTTCAATTCCCCGTCGCGGAG	G	T	C	C	G	72
Yeast tRNA Cys (GCA)	5	GCTCGTATGGCGCAGTGGTAGCGCAGCAGATTGCAAATCTGTTGGTCCTTAGTTCGATCCTGAGTGCGAGCT	G	C	A	A	T	72
Yeast tRNA Gln (CTG)	1	GGTCCTATAGTGTAGTGGTTATCACTTTCGGTTCTGATCCGAACAACCCCAGTTCGAATCCGGGTGGGACCT	C	T	G	T	T	72
Yeast tRNA Gln (TTG)	1	GGTTTTATAGTGTAGTGGTTATCACTTTCGGTTTTGATCCGGACAACCCCGGTTCGAATCCGGGTAAGACCT	T	T	G	T	T	72
Yeast tRNA Glu (CTC)	2	TCCGATGTAGTGTAACGGCTATCACATCACGTTCTCACCGTGGAGACCGGGGTTCGACTCCCCGCTTCGGAG	C	T	C	C	G	72
Yeast tRNA Glu (TTC)	1	TCCGATATAGTGTAACGGCTATCACATCACGCTTTCACCGTGGAGACCGGGGTTCGACTCCCCGTAGCGGAG	T	T	C	C	G	72
Yeast tRNA Gly (CCC)	1	GCGAAAGTGGTTCAGTGGTTAGAATTCATGCTTCCCAAGCATGGGGCCCGGGTTCGATTCCCGGCTTCCGCA	C	C	C	A	A	72
Yeast tRNA Gly (GCC)	16	GCGCAAGTGGTTTAGTGGTAAAATCCAACGTTGCCATCGTTGGGCCCCCGGTTCGATTCCGGGCTTGCGCA	G	C	C	T	A	71
Yeast tRNA Gly (TCC)	3	GGGCGGTTAGTGTAGTGGTTATCATCCCACCCTTCCAAGGTGGGGACACGGGTTCGATTCTCGTACCGCTCA	T	C	C	A	A	72
Yeast tRNA His (GTG)#1	7	GCCATCTTAGTATAGTGGTTAGTACACATCGTTGTGGCCGATGAAACCCTGGTTCGATTCTAGGAGATGGCA	G	T	G	C	A	72
Yeast tRNA Ile (AAT)	13	GGTCTCTTGGCCCAGTTGGTTAAGGCACCGTGCTAATAACGCGGGGATCAGCGGTTCGATCCCGCTAGAGACCA	A	A	T	A	A	74
Yeast tRNA Ile (GAT)	1	GAAACTATAATTCAATTGGTTAGAATAGTATTTTGATAAGGTACAAATATAGGTTCAATCCCTGTTAGTTTCA	G	A	T	A	A	73
Yeast tRNA Ile (TAT)	1	GCTCGTGTAGCTCAGTGGTTAGAGCTTCGTGCTTATAACGCGACCGTCGTGGGTTCAATCCCCACCTCGAGCA	T	A	T	A	A	73
Yeast tRNA Leu (CAA)	1	GGTTGTTTGGCCGAGCGGTctAAGGCGCCTGATTCAAGCTCAGGTATCGTAAGATGCAAGAGTTCGAATCTCTTAGCAACCA	C	A	A	C	A	82
Yeast tRNA Leu (GAG)	1	GGTACTCTGGCCGAGTGGTCTAAGGCGTCAGGTCGAGGTCCTGATCTCTTCGGAGGCGCGGGTTCAAACCCCGCGGGTATCA	G	A	G	T	A	82
Yeast tRNA Leu (TAA)	7	GGAGGGTTGGCCGAGTGGTCTAAGGCGGCAGACTTAAGATCTGTTGGACGGTTGTCCGCGCGAGTTCGAACCTCGCATCCTTCA	T	A	A	A	A	84
Yeast tRNA Leu (TAG)	1	GGGAGTTTGGCCGAGTGGTttAAGGCGTCAGATTTAGGCTCTGATATCTTCGGATGCAAGGGTTCGAATCCCTTAGCTCTCA	T	A	G	A	A	82
Yeast tRNA Lys (CTT)	14	GCCTTGTTGGCGCAATCGGTAGCGCGTATGACTCTTAATCATAAGGTTAGGGGTTCGAGCCCCCTACAGGGCT	C	T	T	A	T	73
Yeast tRNA Lys (TTT)	6	TCCTTGTTAGCTCAGTTGGTAGAGCGTTCGGCTTTTAACCGAAATGtCAGGGGTTCGAGCCCCCTATGAGGAG	T	T	T	A	G	73
Yeast tRNA Met (CAT)#1	5	AGCGCCGTGGCGCAGTGGAAGCGCGCAGGGCTCATAACCCTGATGTCCTCGGATCGAAACCGAGCGGCGCTA	C	A	T	A	A	72
Yeast tRNA Phe (GAA)	1	GCGGACTTAGCTCAGTTGGGAGAGCGCCAGACTGAAGATCTGGAGGtCCTGTGTTCGATCCACAGAGTTCGCA	G	A	A	A	A	73
Yeast tRNA Pro (AGG)	2	GGGCGTGTGGTCTAGAGGTATGATTCTCGCTTAGGGTGCGGGAGGTCCCGGGTTCGAGTCCCGGCTCGCCCC	A	G	G	T	C	72
Yeast tRNA Pro (TGG)	1	GGGCGTGTGGTCTAGTGGTATGATTCTCGCTTTGGGTGCGAGAGGcCCTGGGTTCAATTCCCAGCTCGCCCC	T	G	G	T	C	72
Yeast tRNA Ser (AGA)	10	GGCAACTTGGCCGAGTGGTTAAGGCGAAAGATTAGAAATCTTTTGGGCTTTGCCCGCGCAGGTTCGAGTCCTGCAGTTGTCG	A	G	A	A	G	82
Yeast tRNA Ser (CGA)	1	GGCACTATGGCCGAGTGGTtAAGGCGAGAGACTCGAAttATCTCTTGGGCTCTGCCCGCGCTGGTTCAAATCCTGCTGGTGTCG	C	G	A	A	G	84
Yeast tRNA Ser (TGA)	1	GGATGGTTGACTGAGTGGTTTAAAGTGTGATATTTGAGCTATCATTAGTCTTTATTGGCTACGTAGGTTCAAATCCTACATCATCCG	T	G	A	C	G	87
Yeast tRNA Thr (AGT)	3	GGCACTATGGCCGAGTGGTTAAGGCGACAGACTTGAAATCTGTTGGGCTCTGCCCGCGCTGGTTCAAATCCTGCTGGTGTCG	T	G	A	A	G	82
Yeast tRNA Trp (CCA)	6	GAAGCGGTGGCTCAATGGTAGAGCTTTCGACTCCAAATCGAAGGGtTGCAGGTTCAATTCCTGTCCGTTTCA	C	C	A	A	A	72
Yeast tRNA Tyr (GTA)	5	CTCTCGGTAGCCAAGTTGGTttAAGGCGCAAGACTGTAAATCTTGAGAtCGGGCGTTCGACTCGCCCCCGGGAGA	G	T	A	A	A	75
Yeast tRNA Val (AAC)	1	GGTTTCGTGGTCTAGTCGGTTATGGCATCTGCTTAACACGCAGAACGTCCCCAGTTCGATCCTGGGCGAAATCG	A	A	C	C	G	74
Yeast tRNA Val (CAC)	2	GTTCCAATAGTGTAGCGGCTATCACGTTGCCTTCACACGGCAAAGGTCCCGAGTTCGATCCTCGGTTGGAACA	C	A	C	C	A	73
Yeast tRNA Val (TAC)	2	GGTCCAATGGTCCAGTGGTTCAAGACGTCGCCTTTACACGGCGAAGATCCCGAGTTCGAACCTCGGTTGGATCA	T	A	C	C	A	74
